# Supplementary material for: Pan-ebolavirus serology study of healthcare workers in the Mbandaka Health Region, Democratic Republic of the Congo
Source: PLoS Negl Trop Dis. 2022 Mar 7;16(3):e0010167. doi: 10.1371/journal.pntd.0010167 (PMC8929691; doi:10.1371/journal.pntd.0010167)
Supplement: S1 Table — (XLSX) [file pntd.0010167.s001.xlsx]

## Sheet: Legend
	Variable Name	Variable value	Format	Visit
	LJI_sample_name	Participant ID	text	all
Baseline Visit Survey .	BL_age	Age at baseline	number	Baseline
	age_cat	Age category	(17-29] years old (29-39] years old (39-49] years old (49-59] years old (59-100] years old	Baseline
	BL_sex	Sex	1=Male 2=Female -7=Refused	Baseline
	BL_civil_stat	Marital status	1=Single 2=Married 3=Living together as married 4=Divorced or Separated 5=Widowed -7=Refused -9=Don't Know	Baseline
	BL_edu_level	Highest level of education	1=None 2=Started Primary School 3=Finished Primary School 4=Finished Secondary School 5=Apprentice 6=College/University 7=Graduate school -7=Refused -9=Don't Know	Baseline
	BL_occ_prim	Primary occupation	1=Farmer (Agriculteur) 2=Fisherman 3=Teacher 4=Health care worker (i.e. doctor, nurse, assistant, hygiene) 5=Merchant 6=Technician 7=Caretaker 8=Hunter 9=Farmer (Eleveur) 10=Student 11=Driver 12=Politics 13=Other -7=Refused	Baseline
	BL_other_occ	Primary occupation: Other (specify)	text	Baseline
	BL_hc_type	Type of health care worker	1=Nurse Supervisor 2=Nurse Titulaire 3=Nurse 4=Physician 5=Epidemiologist 6=Supervisor 7=Health communication officer 8=Lab Technician 9=Administrator 10=Room Attendant 11=Hygienic Service 12=Traditional Healer 13=Medical/Nurse Student 14=Red Cross worker 15=Midwife 16=Maintenance 17=Community volunteer 18=Not currently working in health care 19=Other -7=Refused	Baseline
	BL_other_hc	Type of health care worker: Other (specify)	text	Baseline
	BL_ever_hc	Have you ever worked in a health care setting?	1=Yes 0=No -7=Refused -9=Don't know	Baseline
	BL_outbreak	Have you ever been involved in an Ebola outbreak?	1=Yes 0=No -7=Refused -9=Don't know	Baseline
	BL_ever_cc_ebola	In your lifetime, have you EVER been in close contact* with a SUSPECTED, PROBABLE or CONFIRMED Ebola case?	1=Yes 0=No -7=Refused -9=Don't know	Baseline
	contact	Close contact with patients based on type of healthcare worker at baseline	1=Direct 2=Indirect 3=Unlikely	Baseline
	hcw	Is a health care worker at baseline	1=Yes 0=No -7=Refused -9=Don't know	Baseline
Lab Data .	BDBV_GP_dMuc	BDBV GPΔMuc ELISA results	number (concentration)	baseline
	EBOV_GP_dMuc	EBOV GPΔMuc	number (concentration)	baseline
	EBOV_GP_dTM	BDBV GPΔTM	number (concentration)	baseline
	SUDV_GP_dMuc	SUDV (Bone) GPΔMuc	number (concentration)	baseline
	BDBV_positive	BDBV GPΔMuc ELISA results greater than EC50 for corresponding plate	Positive or Negative	baseline
	EBOV_dMuc_positive	EBOV GPΔMuc greater than EC50 for corresponding plate	Positive or Negative	baseline
	EBOV_dTM_positive	BDBV GPΔTM greater than EC50 for corresponding plate	Positive or Negative	baseline
	SUDV_positive	SUDV (Bone) GPΔMuc greater than EC50 for corresponding plate	Positive or Negative	baseline

## Sheet: Raw Data
LJI_sample_name	group	BL_age	age_cat	BL_sex	BL_edu_level	BL_civil_stat	BL_hc_type	BL_other_hc	BL_occ_prim	BL_ever_hc	BL_other_occ	HCW	contact	BL_outbreak	BL_ever_cc_ebola	BDBV_GP_dMuc	EBOV_GP_dMuc	EBOV_GP_dTM	SUDV_GP_dMuc	BDBV_positive	EBOV_dMuc_positive	EBOV_dTM_positive	SUDV_positive
C50	HCW	46	(39,49]	1	0	2	17		4			1	2	0		20.8140534589895	17.0973829195626	54.3551150950998	20.1393643191118	Negative	Negative	Negative	Negative
C56	HCW	45	(39,49]	1	0	2			4	0		1		0		21.3718942550079	48.7745946917053	42.8062342524145	43.5988203338742	Negative	Negative	Negative	Negative
C54	HCW	34	(29,39]	1	6	2	1		4			1	1	0		14.7697378127007	10.6586524162599	36.6780708976584	13.0287221563821	Negative	Negative	Negative	Negative
C55	HCW	63	(59,100]	2	3	4			4	0		1		0		13.9179467035299	32.6986739141274	72.4148420959378	13.6567137659188	Negative	Negative	Negative	Negative
C66	HCW	53	(49,59]	1	6	2	17		4			1	2	0		14.9290293933022	112.62997446106	124.185246145648	13.9098502153982	Negative	Negative	Negative	Negative
C64	HCW	53	(49,59]	1	3	4			13	0	Sentinelle	0		0		13.6670132311536	21.3305451284656	42.3458132190505	16.9345218385298	Negative	Negative	Negative	Negative
C67	HCW	35	(29,39]	2	0	2	1		4			1	1	0		49.3387393901178	14.1307750778481	75.6420483904973	17.9203635843791	Negative	Negative	Negative	Negative
C173	HCW	33	(29,39]	1	6	2	8		4			1	2	1	1	11.6240955034145	22.521650266892	28.2505529373741	11.9656595805815	Negative	Negative	Negative	Negative
C227	HCW	60	(59,100]	1	0	2	1		4			1	1	1	0	33.6312791780713	53.6585722572438	98.2884440171125	35.8208958943216	Negative	Negative	Negative	Negative
C172	HCW	48	(39,49]	2	0	2	11		13	1	Prestateur	1	2	0		10.534578424431	13.5709241273658	28.0310475060747	8.28017132470258	Negative	Negative	Negative	Negative
C231	HCW	45	(39,49]	1	0	2	1		4			1	1	1	0	11.78841914377	15.2559987872066	42.506833777062	10.3578304576223	Negative	Negative	Negative	Negative
C229	HCW	31	(29,39]	1	6	2	1		4			1	1	1	0	133.124977984137	1152.76469754548	7059.92104874043	59.0110179624972	Negative	Positive	Positive	Negative
C20	HCW	43	(39,49]	1	6	2	8		4			1	2	0		15.1996337677873	13.5495128004412	59.2354574557755	15.8948276558487	Negative	Negative	Negative	Negative
C2	HCW	28	(17,29]	2	6	1	1		4			1	1	1	1	21.7997503322068	80.1160235826964	122.03681219569	21.0681553561541	Negative	Negative	Negative	Negative
C1	HCW	49	(39,49]	2	0	2	9		4	1		1	3	1	0	16.9828662242516	9.28655497233714	44.9211532510233	14.7457809292316	Negative	Negative	Negative	Negative
C256	HCW	71	(59,100]	1	3	2	11		4			1	2	1	0	15.1177603202525	16.0178175889682	50.4666208536988	14.896168738693	Negative	Negative	Negative	Negative
C62	HCW	34	(29,39]	1	6	2	1		4			1	1	0		19.7298808464671	15.5353039953934	69.0327933119192	20.6793425499518	Negative	Negative	Negative	Negative
C11	HCW	53	(49,59]	1	0	2	17		4			1	2	0		16.1239012175172	16.223257998384	57.3173953421398	13.6643003775447	Negative	Negative	Negative	Negative
C8	HCW	47	(39,49]	1	0	2	1		4			1	1	0		16.5878859756363	11.0401489524102	49.3818509725148	15.7307339112476	Negative	Negative	Negative	Negative
C14	HCW	50	(49,59]	1	6	2			12	0		0		0		14.5843220773408	8.92331523084764	50.5867187500415	13.3483170095233	Negative	Negative	Negative	Negative
C7	HCW	40	(39,49]	1	6	2	1		4			1	1	1	0	39.8949025779416	16.1308029812178	82.4320236183361	80.9820645874949	Negative	Negative	Negative	Negative
C16	HCW	44	(39,49]	1	6	2	1		4			1	1	0		17.898531849903	19.8027833170236	48.5015066787679	18.1181069907437	Negative	Negative	Negative	Negative
C9	HCW	45	(39,49]	1	0	2			6	0		0		0		66.9790170405789	34.7731676066343	420.682435977345	56.207125387492	Negative	Negative	Negative	Negative
C10	HCW	55	(49,59]	1	0	2	9		4			1	3	1	0	17.1193319511184	8.77191120580014	43.4916003198893	13.8110074929637	Negative	Negative	Negative	Negative
C15	HCW	54	(49,59]	1	0	2	11		4			1	2	1	0	16.8788902012992	10.6087454628363	56.0809024131543	14.9935758766765	Negative	Negative	Negative	Negative
C18	HCW	35	(29,39]	1	6	2	9		4			1	3	1	0	14.9906816761048	274.630869321346	750.314888731698	16.3156882242502	Negative	Negative	Negative	Negative
C19	HCW	40	(39,49]	1	6	2	8		4			1	2	0		543.00334740992	829.145852436088	2614.09333902861	418.20043129002	Positive	Negative	Positive	Positive
C65	HCW	41	(39,49]	1	6	2	1		4			1	1	0		17.6775654936636	17.5328345999758	48.6111203689439	16.4097172269578	Negative	Negative	Negative	Negative
C222	HCW	36	(29,39]	1	6	2	17		4			1	2	0		441.783528727156	246.058441629049	970.906136217009	595.12567351174	Positive	Positive	Positive	Positive
C75	HCW	59	(49,59]	1	6	2	1		4			1	1	1	0	15.6238471953551	12.9759915109205	41.4483524037551	14.1851033324015	Negative	Negative	Negative	Negative
C78	HCW	52	(49,59]	2	6	2	1		4			1	1	1	0	13.839558146252	10.1554770998337	34.661117520455	16.6316367275564	Negative	Negative	Negative	Negative
C77	HCW	50	(49,59]	2	6	4	1		4			1	1	0		16.5552317075729	18.5684730963766	43.2778099368035	16.3044764600625	Negative	Negative	Negative	Negative
C71	HCW	36	(29,39]	2	6	4	1		4			1	1	0		17.1644464935237	13.8845608654952	220.705529436527	15.7962281723842	Negative	Negative	Negative	Negative
C82	HCW	40	(39,49]	2	3	2	9		4			1	3	1	0	19.7962310725143	21.0357572721842	62.4894890328366	15.1857222148081	Negative	Negative	Negative	Negative
C73	HCW	48	(39,49]	2	6	2	1		4			1	1	0		15.9378709760827	18.1242734011244	46.7337443278582	15.6162794895472	Negative	Negative	Negative	Negative
C74	HCW	43	(39,49]	2	6	4	1		4			1	1	0		13.4872139766447	10.6649973818634	35.1922205686648	12.5184407093952	Negative	Negative	Negative	Negative
C72	HCW	53	(49,59]	1	6	2	1		4			1	1	1	0	16.6330392846411	14.0058801239717	53.1136913671193	18.1225198955292	Negative	Negative	Negative	Negative
C80	HCW	50	(49,59]	2	6	2	1		4			1	1	0		14.5454165181964	11.0599820248467	37.5627548043375	13.5925776494408	Negative	Negative	Negative	Negative
C79	HCW	47	(39,49]	2	6	1	1		4			1	1	1	0	14.8166639424358	14.3546725928601	39.8977684090534	15.173495021299	Negative	Negative	Negative	Negative
C85	HCW	36	(29,39]	2	3	2	11		4			1	2	1	1	15.8977260774674	17.9755557959293	62.0921786240005	14.1701492465793	Negative	Negative	Negative	Negative
C83	HCW	53	(49,59]	2	3	2	10		4			1	2	0		15.3625129032616	66.5079903636712	103.306951747886	12.7079412623917	Negative	Negative	Negative	Negative
C84	HCW	63	(59,100]	2	0	4	10		4			1	2	0		15.4236713761725	13.559742447441	61.1387576396495	14.4506478819949	Negative	Negative	Negative	Negative
C86	HCW	49	(39,49]	1	3	2	11		4			1	2	0		14.5808235061164	13.3035288136125	52.7421051111788	12.4643629213015	Negative	Negative	Negative	Negative
C87	HCW	61	(59,100]	2	3	2	10		4			1	2	1	0	17.1506384450774	17.4916323964936	99.6903590780203	13.8862375616571	Negative	Negative	Negative	Negative
C88	HCW	67	(59,100]	1	3	2	11		4			1	2	0		23.7212962405661	55.8574709137573	58.5193499820965	35.8915022254424	Negative	Negative	Negative	Negative
C90	HCW	61	(59,100]	2	1	4	10		4			1	2	1	0	16.5458957877569	13.9559407828283	53.9336066120186	16.8472064054623	Negative	Negative	Negative	Negative
C89	HCW	59	(49,59]	1	0	2	9		4			1	3	0		69.8942464220514	20.2957902689572	72.4012968452748	22.9763149948637	Negative	Negative	Negative	Negative
C95	HCW	34	(29,39]	2	6	1	1		4			1	1	0		26.1221576104445	17.7795112730095	119.040895712825	26.6942577487925	Negative	Negative	Negative	Negative
C96	HCW	65	(59,100]	1	3	2	11		4			1	2	1	0	22.4716522803869	23.8381921012537	92.762987835717	22.0599666331924	Negative	Negative	Negative	Negative
C97	HCW	63	(59,100]	1	0	2	11		4			1	2	0		28.9589302244354	52.8670011471057	71.047628353942	14.5968734980052	Negative	Negative	Negative	Negative
C99	HCW	48	(39,49]	2	0	2	10		4			1	2	1	0	18.6210397097565	22.8508626416735	81.7213251585252	38.2454260824827	Negative	Negative	Negative	Negative
C98	HCW	49	(39,49]	2	6	2	1		4			1	1	0		13.7111433594605	12.618402535583	51.9520185129511	12.0406214658647	Negative	Negative	Negative	Negative
C100	HCW	54	(49,59]	1	3	2	11		4			1	2	0		14.8098527647977	14.8971843930857	54.8402217845279	13.4252833407983	Negative	Negative	Negative	Negative
C101	HCW	62	(59,100]	1	0	2	11		4			1	2	0		89.2753877416028	86.1430096569393	441.70235123902	113.971712625624	Negative	Negative	Negative	Negative
C104	HCW	55	(49,59]	2	0	4	10		4			1	2	1	0	17.0908797688025	13.7307391652537	61.2690578068416	12.8781501852762	Negative	Negative	Negative	Negative
C103	HCW	62	(59,100]	2	0	2	10		4			1	2	0		20.2479141891437	27.9796069449682	55.8298914381908	22.7995363924925	Negative	Negative	Negative	Negative
C105	HCW	50	(49,59]	2	6	4	1		4			1	1	0		32.4999423897513	17.2210503330264	86.1771789140205	19.708759717117	Negative	Negative	Negative	Negative
C106	HCW	44	(39,49]	2	6	4	1		4			1	1	1	0	14.3457793459863	12.672755521689	57.9419030807372	14.1896237033141	Negative	Negative	Negative	Negative
C107	HCW	39	(29,39]	1	0	2	9		4			1	3	0		16.391020716924	17.7375532245055	73.332100753173	20.7363369013157	Negative	Negative	Negative	Negative
C109	HCW	53	(49,59]	1	3	2	9		4			1	3	1	0	16.9974597621891	15.0553532566427	56.3167386946495	15.547968124193	Negative	Negative	Negative	Negative
C108	HCW	42	(39,49]	1	3	2	11		4			1	2	0		15.1576437025797	16.2826970956623	68.9614841497556	15.4073655996161	Negative	Negative	Negative	Negative
C92	HCW	31	(29,39]	2	6	1	1		4			1	1	0		13.7557872189167	17.0448671658275	60.2304366164585	11.8997478527124	Negative	Negative	Negative	Negative
C113	HCW	82	(59,100]	1	0	4	19		4			1	3	1	0	18.1165041168543	21.905576996964	81.309539855684	14.9872645626163	Negative	Negative	Negative	Negative
C112	HCW	35	(29,39]	1	3	2	11		4			1	2	0		25.3505690190555	17.5244462266947	293.381566841903	14.859389280693	Negative	Negative	Negative	Negative
C93	HCW	78	(59,100]	1	0	2	9		4			1	3	1	0	18.9622431193865	75.8613346773975	666.798740025253	14.2212236803654	Negative	Negative	Negative	Negative
C91	HCW	69	(59,100]	2	0	4	1		4			1	1	0		14.6581045954363	13.9767536902891	62.3373529484965	13.8585709275205	Negative	Negative	Negative	Negative
C114	HCW	50	(49,59]	2	6	2	1		4			1	1	0		20.088241312729	16.8637710369235	92.7447568888041	13.9520133818538	Negative	Negative	Negative	Negative
C94	HCW	54	(49,59]	1	3	2	19		4			1	3	1	0	13.8273513436302	14.4902035900691	56.9857111966017	12.8713970257757	Negative	Negative	Negative	Negative
C166	HCW	66	(59,100]	1	6	2	1		4			1	1	0		18.6001140142978	33.6513471727427	60.5315293796429	12.9553402891572	Negative	Negative	Negative	Negative
C115	HCW	30	(29,39]	1	6	2	8		4			1	2	0		23.0697954575767	16.2940579918045	70.0654793893781	18.2922462086105	Negative	Negative	Negative	Negative
C164	HCW	62	(59,100]	1	0	2	11		4			1	2	0		21.6708739081976	607.679726736099	606.890268418295	15.1811895489679	Negative	Positive	Positive	Negative
C168	HCW	35	(29,39]	1	6	2	9		4			1	3	0		314.683259487881	178.338324021058	6299.02680230787	41.9878992662448	Positive	Negative	Positive	Negative
C169	HCW	43	(39,49]	1	6	2	9		4			1	3	0		16.8294483476839	26.2084440873832	47.3274236490348	28.4105489314129	Negative	Negative	Negative	Negative
C165	HCW	34	(29,39]	2	6	2	1		4			1	1	0		11.6164505875388	20.48206928494	36.0582311998782	8.3824691165362	Negative	Negative	Negative	Negative
C167	HCW	31	(29,39]	1	6	1	1		4			1	1	0		173.739150292184	81.1016297978125	990.759846476989	35.3032478654284	Positive	Negative	Positive	Negative
C171	HCW	28	(17,29]	1	6	2	1		4			1	1	0		16.3431260958788	15.5296907668578	70.4599179257787	14.6579046732105	Negative	Negative	Negative	Negative
C210	HCW	40	(39,49]	1	6	2	1		4			1	1	0		9.14145566969528	12.9597693495024	24.2613651342548	8.59266493425829	Negative	Negative	Negative	Negative
C47	HCW	30	(29,39]	1	6	2	8		4			1	2	0		15.1265705882927	26.4719565866542	50.7166441037762	16.6134738054192	Negative	Negative	Negative	Negative
C48	HCW	52	(49,59]	1	6	2	1		4			1	1	0		13.5354641942661	10.2376512534336	34.9700662498745	12.6115401714643	Negative	Negative	Negative	Negative
C45	HCW	32	(29,39]	2	6	2	1		4			1	1	0		15.1682425091958	12.5530612581634	39.8244430014362	14.460372231998	Negative	Negative	Negative	Negative
C46	HCW	63	(59,100]	1	0	2	1		4			1	1	0		27.124817933176	22.1329253943379	57.9729093840274	28.4382857097086	Negative	Negative	Negative	Negative
C43	HCW	45	(39,49]	1	6	2	1		4			1	1	0		18.7275348822983	17.090087943098	81.1292274512325	19.6248458942513	Negative	Negative	Negative	Negative
C44	HCW	57	(49,59]	1	0	2	1		4			1	1	0		17.2558648556626	17.7864568165272	141.274833270445	19.6201856340991	Negative	Negative	Negative	Negative
C41	HCW	39	(29,39]	2	6	2	1		4			1	1	0		21.4934953348861	12.5515241113951	59.9748239789223	14.9491302475381	Negative	Negative	Negative	Negative
C42	HCW	55	(49,59]	2	3	2	15		4			1	1	0		14.0809816203196	12.9087168878334	36.5815301771417	20.0772683807976	Negative	Negative	Negative	Negative
C37	HCW	35	(29,39]	2	6	1	1		4			1	1	0		16.5366185714989	13.2033543085746	45.6832975241582	14.5531458842528	Negative	Negative	Negative	Negative
C33	HCW	52	(49,59]	2	0	2	10		4			1	2	0		24.3739500996085	321.276825441701	89.9468857697614	24.1476475492391	Negative	Negative	Negative	Negative
C34	HCW	31	(29,39]	2	6	1	1		4			1	1	0		18.6841405998406	1598.52381863769	1430.21358284646	16.6409387371049	Negative	Negative	Positive	Negative
C39	HCW	31	(29,39]	2	6	2			13	0	Administratif	0		0		16.8530578796968	15.3953748100388	55.6014905538612	14.1930099115332	Negative	Negative	Negative	Negative
C40	HCW	61	(59,100]	2	0	2	16		4			1	3	0		27.2772863716278	36.6983316698966	101.325570382203	20.7073873574299	Negative	Negative	Negative	Negative
C29	HCW	27	(17,29]	2	6	2	1		4			1	1	0		33.7509124978385	24.7102148510251	132.825559166272	4778.53670807515	Negative	Negative	Negative	Positive
C36	HCW	42	(39,49]	1	6	2	1		4			1	1	0		14.0548768658014	44.8743149012496	87.2078043810428	12.2971376955856	Negative	Negative	Negative	Negative
C35	HCW	34	(29,39]	1	0	2	17		4			1	2	0		33.1924639315328	28.0777624309891	147.928053635563	43.6384185354179	Negative	Negative	Negative	Negative
C31	HCW	30	(29,39]	2	0	2	1		4			1	1	0		14.2866333853789	15.5005725233191	42.8348591220453	13.0027590601379	Negative	Negative	Negative	Negative
C32	HCW	54	(49,59]	2	6	2	1		4			1	1	0		14.3574410931014	9.01174830384615	41.4784612597887	11.9931733387167	Negative	Negative	Negative	Negative
C30	HCW	34	(29,39]	1	6	2	9		4			1	3	0		25.4144705090301	8.77195399146082	39.3072957927971	13.0099164060336	Negative	Negative	Negative	Negative
C25	HCW	45	(39,49]	1	6	2	1		4			1	1	0		18.6607024040368	10.2542637661623	75.3087222981907	14.3955034374286	Negative	Negative	Negative	Negative
C27	HCW	64	(59,100]	1	6	2	9		4			1	3	0		15.3137328302201	13.9331729980731	40.8466913347004	14.5469360523715	Negative	Negative	Negative	Negative
C26	HCW	29	(17,29]	2	6	2	1		4			1	1	0		16.4208049902424	10.5364770491744	49.8145079857365	14.5931071114205	Negative	Negative	Negative	Negative
C28	HCW	53	(49,59]	1	0	2	1		4			1	1	0		15.5656908924885	23.6496189254032	65.6104289501521	14.337145479252	Negative	Negative	Negative	Negative
C22	HCW	48	(39,49]	2	0	2	1		4			1	1	0		25.7023513231557	502.215431433945	130.669516227826	46.0947902331323	Negative	Negative	Negative	Negative
C21	HCW	57	(49,59]	1	6	2	1		4			1	1	0		19.0913789143389	22.0816160696744	49.7858325897091	1466.3103176389	Negative	Negative	Negative	Positive
C23	HCW	24	(17,29]	1	6	1	1		4			1	1	0		47.1482110300225	95.8667035495508	127.344010083082	36.5280631149178	Negative	Negative	Negative	Negative
C24	HCW	57	(49,59]	1	0	2	1		4			1	1	0		17.5779635381022	48.3537027903982	67.6441010568953	30.958956173515	Negative	Negative	Negative	Negative
C49	HCW	24	(17,29]	1	6	1	1		4			1	1	0		2217.49873036997	121.224206094868	73188.8243485517	80.9111505609152	Positive	Negative	Positive	Negative
C175	HCW	26	(17,29]	2	6	1	7		4			1	3	0		10.9513444708962	13.8909036493819	30.89883697316	12.9756076537264	Negative	Negative	Negative	Negative
C119	HCW	44	(39,49]	2	6	4	1		4			1	1	0		14.6698754349984	13.4902131392951	54.375614249556	11.9349563590231	Negative	Negative	Negative	Negative
C116	HCW	42	(39,49]	2	6	2	1		4			1	1	0		23.2902730451843	32.2892208192873	118.770059358238	20.8459752051679	Negative	Negative	Negative	Negative
C117	HCW	40	(39,49]	2	6	4	1		4			1	1	0		15.182210538581	13.7729301149234	56.9531560241551	12.1550244933237	Negative	Negative	Negative	Negative
C121	HCW	30	(29,39]	2	6	2	1		4			1	1	0		20.3633493957317	19.1969528495462	49.1235897499601	18.9680232284865	Negative	Negative	Negative	Negative
C118	HCW	36	(29,39]	2	6	1	1		4			1	1	0		14.2693307502636	13.7535105466519	50.8921940009172	12.5339466955125	Negative	Negative	Negative	Negative
C179	HCW	42	(39,49]	1	6	2	1		4			1	1	0		10.7951120271641	11.9620311878281	25.4587589392592	7.85796252986015	Negative	Negative	Negative	Negative
C120	HCW	51	(49,59]	2	3	2			4	0		1		0		16.1482729210424	59.6660412908546	316.985369665927	13.6893627457884	Negative	Negative	Negative	Negative
C122	HCW	45	(39,49]	2	6	1	1		4			1	1	0		18.9701261748645	18.4274140881703	40.9203648412227	16.3101407726122	Negative	Negative	Negative	Negative
C131	HCW	55	(49,59]	2	6	2	1		4			1	1	0		16.6732703541867	17.9727222937087	38.4901112913394	13.4132345872885	Negative	Negative	Negative	Negative
C178	HCW			1	3	2			13	0	Sentinelle	0		0		13.9001491437507	16.8104578303524	34.6159315244816	12.6432804771294	Negative	Negative	Negative	Negative
C215	HCW	50	(49,59]	2	3	4	10		4			1	2	0		13.7987221203273	15.8285573369711	31.8367025970562	13.0209177094033	Negative	Negative	Negative	Negative
C283	HCW			2	3	2	10		4			1	2	0		22.6896531607677	14.32720417448	91.5090645380652	13.139615479813	Negative	Negative	Negative	Negative
C230	HCW	54	(49,59]	1	6	2	17		13	1	Pasteur	0	2	0		24.1627683950262	176.138671271524	100.118653974823	38.6140558269363	Negative	Positive	Negative	Negative
C288	HCW	58	(49,59]	2	0	4	1		4			1	1	0		26.5924660627064	39.0300176196239	50.6801517652901	13.2282047953847	Negative	Negative	Negative	Negative
C224	HCW	24	(17,29]	2	0	2	17		4			1	2	0		9.14622232139262	12.4056796268469	24.5173489651232	8.35299803594155	Negative	Negative	Negative	Negative
C293	HCW	59	(49,59]	1	0	2	9		4			1	3	0		26.8839447907527	24.6313257001902	66.906366617082	23.4405714932653	Negative	Negative	Negative	Negative
C53	HCW	26	(17,29]	2	3	1	17		4	1		1	2	0		15.6070514510449	12.0576797939618	58.5247491943884	14.1735044860576	Negative	Negative	Negative	Negative
C70	HCW	34	(29,39]	1	6	1	17		4			1	2	0		18.4396014268786	30.8674807643763	47.7942978362323	18.5553698456918	Negative	Negative	Negative	Negative
C58	HCW	33	(29,39]	2	6	2	8		4			1	2	0		14.9443128950521	10.9913861033034	38.8145551402261	17.0182252645225	Negative	Negative	Negative	Negative
C60	HCW	38	(29,39]	1	6	2	1		4			1	1	0		22.660036298481	24.8213648099841	61.9799117169849	21.0369569571071	Negative	Negative	Negative	Negative
C68	HCW	20	(17,29]	1	1	1			4	0		1		0		74.7271259882608	45.6526491173213	638.574305629557	47.3930069739445	Negative	Negative	Negative	Negative
C137	HCW	33	(29,39]	1	0	2	16		4			1	3	1	0	18.0610522739122	20.7194138776285	40.0932938043422	16.0558103881644	Negative	Negative	Negative	Negative
C136	HCW	26	(17,29]	2	0	1	9		4			1	3	1	0	15.734104724664	19.9273719765214	36.5275726018404	13.7503302105512	Negative	Negative	Negative	Negative
C291	HCW	46	(39,49]	1	3	2	17		4			1	2	1	0	172.086139317564	295.45028144686	830.023717443652	197.679301565645	Positive	Positive	Positive	Positive
C59	HCW	38	(29,39]	1	0	2	1		4			1	1	0		21.617686730822	16.5440228664266	45.3287055124209	26.2838244543797	Negative	Negative	Negative	Negative
C52	HCW	34	(29,39]	1	6	2	17		4			1	2	0		13.9596957174547	10.8319653717319	34.8331701512492	13.0335380813828	Negative	Negative	Negative	Negative
C69	HCW	51	(49,59]	2	0	2	15		4			1	1	0		18.280532666522	11.6251907966563	69.353338946598	14.0305274889662	Negative	Negative	Negative	Negative
C51	HCW	34	(29,39]	1	6	1	13		10	1		1	1	0		17.5321485611581	16.6726015221313	107.409466839977	15.8326126001961	Negative	Negative	Negative	Negative
C134	HCW	36	(29,39]	2	6	2	1		4			1	1	0		18.156672694822	32.4118541324856	40.3240643599159	18.5363496289913	Negative	Negative	Negative	Negative
C133	HCW	53	(49,59]	2	0	4	17		1	1		1	2	1	0	19.9971324183192	23.3563818983187	42.235882098388	19.0758576408684	Negative	Negative	Negative	Negative
C135	HCW	68	(59,100]	1	1	2	16		4			1	3	1	0	26.3800006440149	209.916671877634	463.82239941265	15.9526370358374	Negative	Negative	Negative	Negative
C61	HCW	51	(49,59]	1	6	2	1		4			1	1	0		17.2503220670892	36.2391899504306	93.5402566874022	13.5014380926434	Negative	Negative	Negative	Negative
C152	HCW	38	(29,39]	1	0	2	17		2	1		0	2	0		20.84716495751	18.6082760751146	41.8549281523624	16.5363326447341	Negative	Negative	Negative	Negative
C153	HCW	39	(29,39]	1	6	2	1		4			1	1	1	0	46.7516039362873	28.7631337604684	53.0000098346115	19.2966939369733	Negative	Negative	Negative	Negative
C292	HCW	36	(29,39]	1	6	2	8		4			1	2	1	1	14.057082882511	14.2353999028205	29.854035003837	10.9334106209794	Negative	Negative	Negative	Negative
C286	HCW	53	(49,59]	1	0	2	17		4			1	2	1	0	13.3926141514388	12.4970608843444	31.1249681322928	13.9861156104468	Negative	Negative	Negative	Negative
C223	HCW	28	(17,29]	1	3	1	17		10	1		0	2	0		10.2124020935369	68.2320585871815	308.605157139248	10.4760517300932	Negative	Negative	Negative	Negative
C226	HCW	26	(17,29]	1	0	1	17		4			1	2	0		67.6422170887992	138.340747856491	694.706693553268	47.7453455056338	Negative	Negative	Positive	Negative
C151	HCW	38	(29,39]	1	6	2	1		4			1	1	1	0	18.5433135600551	18.2719688869818	36.7801729236662	14.2408651927409	Negative	Negative	Negative	Negative
C162	HCW	60	(59,100]	1	3	2	10		4			1	2	0		18.5876912376167	24.5901631248509	58.9654875770235	16.2438830053548	Negative	Negative	Negative	Negative
C159	HCW	23	(17,29]	1	6	1	1		4			1	1	0		22.2953744683357	20.6492829121446	52.0552519131831	24.0133522995327	Negative	Negative	Negative	Negative
C141	HCW	44	(39,49]	1	0	2	17		4			1	2	1	0	17.381110856433	17.3703031744086	38.0191304676228	15.3409743570678	Negative	Negative	Negative	Negative
C138	HCW	38	(29,39]	2	6	2	1		4			1	1	0		16.18867720453	16.8220177688118	34.6986897651928	14.1697623651043	Negative	Negative	Negative	Negative
C150	HCW	73	(59,100]	2	3	4	15		4			1	1	1	0	18.9030588816299	19.1934296155285	39.1780103222673	13.3501371612884	Negative	Negative	Negative	Negative
C157	HCW	28	(17,29]	2	6	4	1		4			1	1	0		17.8755360959963	18.1606655842762	38.3125158810162	15.2582511139447	Negative	Negative	Negative	Negative
C160	HCW	26	(17,29]	1	6	2	8		4			1	2	0		19.7460411981618	23.9357412143716	46.732759408069	15.9683530746031	Negative	Negative	Negative	Negative
C143	HCW	37	(29,39]	1	6	2	1		4			1	1	1	0	17.6325165115966	17.5137073058715	38.0990742407457	14.1020451617097	Negative	Negative	Negative	Negative
C142	HCW	71	(59,100]	2	0	4	10		4			1	2	0		17.2151349293112	24.0044042743886	74.2835246528399	15.6657388080037	Negative	Negative	Negative	Negative
C170	HCW	36	(29,39]	1	6	2	1		4			1	1	0		11.1255903928308	14.0729469350751	27.336243892792	9.52678582897438	Negative	Negative	Negative	Negative
C225	HCW	40	(39,49]	1	3	2	17		4			1	2	0		14.5856755106468	15.4781633631396	35.8654923224256	18.9121555420096	Negative	Negative	Negative	Negative
C126	HCW	54	(49,59]	1	3	2			4	0		1		0		16.3790818777816	20.8601224913443	37.5849318200338	13.1623260636219	Negative	Negative	Negative	Negative
C139	HCW	53	(49,59]	2	0	2	1		4			1	1	0		25.1961598761202	51.9264658236784	59.5002574766653	23.2633735645218	Negative	Negative	Negative	Negative
C145	HCW	56	(49,59]	2	3	2	17		4			1	2	1	0	771.077444041606	282.003238388614	2990.22751047237	385.602163218682	Positive	Negative	Positive	Positive
C158	HCW	28	(17,29]	1	6	1			10	0		0		0		18.4732096420711	29.4629823659405	47.9587005958241	15.8774992599465	Negative	Negative	Negative	Negative
C146	HCW	58	(49,59]	2	0	2	1		4			1	1	1	1	17.466646123901	17.0932974855329	36.2802704783305	14.7588592972241	Negative	Negative	Negative	Negative
C149	HCW	58	(49,59]	1	0	2	17		1	1		1	2	1	0	26.9810150138068	35.6322146495118	74.3948763055086	24.5006958417054	Negative	Negative	Negative	Negative
C140	HCW	61	(59,100]	1	0	2	17		1	1		0	2	1	0	19.9734625701497	39.4302149050743	112.696711410672	15.4745525831464	Negative	Negative	Negative	Negative
C147	HCW	61	(59,100]	1	0	2	17		4			1	2	1	0	28.717902742729	50.0265507644619	64.519985345181	24.4079890854536	Negative	Negative	Negative	Negative
C144	HCW			1	0	2			13	0	Fabrique Le Charbon	0		0		17.2232116986035	18.5347767134191	59.092705436789	14.1969842565701	Negative	Negative	Negative	Negative
C161	HCW	28	(17,29]	2	6	1	1		4			1	1	0		13.5997108588516	12.7161717156929	577.868926022286	11.8175964644269	Negative	Negative	Positive	Negative
C155	HCW	68	(59,100]	1	3	2	11		4			1	2	0		18.1557741247348	20.0721473613097	52.3303379370632	15.4928796026059	Negative	Negative	Negative	Negative
C154	HCW	64	(59,100]	2	3	2	11		5	1		1	2	0		16.0969383172222	17.132731127421	37.1803918434801	13.1654011250051	Negative	Negative	Negative	Negative
C148	HCW	39	(29,39]	1	0	2	7		4			1	3	1	0	15.5307552145198	16.6179304147073	34.8716943131926	12.5684633122624	Negative	Negative	Negative	Negative
C233	HCW	39	(29,39]	2	0	1	10		4			1	2	0		11.5385293055975	14.1179909797852	27.1157727783751	11.656259657545	Negative	Negative	Negative	Negative
C216	HCW	50	(49,59]	1	3	2	11		4			1	2	1	0	11.247371629365	21.6742828269221	44.6351010981427	9.50640704359741	Negative	Negative	Negative	Negative
C234	HCW	74	(59,100]	1	0	2	16		4			1	3	0		14.4207543994424	14.3408191581578	37.489112700508	20.3196468514904	Negative	Negative	Negative	Negative
C220	HCW	30	(29,39]	1	3	2	9		4			1	3	0		9.29711520280406	12.435711984597	24.9967010242969	23.6919812488418	Negative	Negative	Negative	Negative
C218	HCW	44	(39,49]	2	6	2	1		4			1	1	0		25.560918135856	103.964593214387	128.554098466665	16.59019941336	Negative	Negative	Negative	Negative
C213	HCW	48	(39,49]	2	0	4	13		4			1	1	1	0	13.5403421940981	14.6342841716692	31.6681194080581	11.6730281502929	Negative	Negative	Negative	Negative
C209	HCW	37	(29,39]	1	6	2	1		4			1	1	0		20.5444672357652	54.5663150271524	75.6966819431212	22.8430227357265	Negative	Negative	Negative	Negative
C284	HCW	46	(39,49]	2	6	2	1		4			1	1	0		15.1030153696481	21.331547334888	45.5449258543175	12.0282614662397	Negative	Negative	Negative	Negative
C212	HCW	21	(17,29]	2	0	1	1		4			1	1	0		8.95138595674443	23.4843809685474	43.5746772182773	7.27452363505681	Negative	Negative	Negative	Negative
C207	HCW	48	(39,49]	1	6	2	1		4			1	1	1	0	27.7030854679803	31.4818191173769	118.836153967005	52.7489472402575	Negative	Negative	Negative	Negative
C221	HCW			1	1	1	11		4			1	2	1	0	29.1838258985715	90.7501243526728	87.5398476308711	59.5650990862561	Negative	Negative	Negative	Negative
C206	HCW	36	(29,39]	1	0	2	11		4			1	2	0		118.718594572868	76.7754089780308	1015.27522642798	46.7318518866005	Negative	Negative	Positive	Negative
C205	HCW	33	(29,39]	1	0	4	11		4			1	2	1	0	15.9750004399199	24.017466297664	45.6312524770811	16.1752618129371	Negative	Negative	Negative	Negative
C211	HCW	25	(17,29]	2	6	1	1		4			1	1	0		9.72942448172671	14.7509703648679	24.6873657894846	9.1588238657519	Negative	Negative	Negative	Negative
C208	HCW	28	(17,29]	1	3	2	10		4			1	2	1	9	10.7414243520215	15.3960161940257	29.9757587082204	9.33142341897482	Negative	Negative	Negative	Negative
C214	HCW	28	(17,29]	1	6	2			6	0		1		1	0	11.2573828568624	693.740821568644	478.771622020168	12.5716332123642	Negative	Positive	Positive	Negative
C217	HCW	66	(59,100]	1	0	4			13	0	Sentinelle	0		1	0	17.3689895163743	134.337722546364	95.0835004282427	25.4857839344433	Negative	Negative	Negative	Negative
C219	HCW	26	(17,29]	2	6	2	1		4			1	1	0		10.2612081661133	17.4840624378321	29.3950897949278	12.3800401809488	Negative	Negative	Negative	Negative
C228	HCW	38	(29,39]	1	0	2	17		1	1		0	2	0		18.0850957841589	15.3411559657831	41.2017093393049	32.5722602600191	Negative	Negative	Negative	Negative
C163	HCW	37	(29,39]	1	3	2			13	0	Gardien	0		0		12.5394767047206	29.5469326450182	40.1129337407035	10.6522244927149	Negative	Negative	Negative	Negative
C123	HCW	47	(39,49]	2	6	2	1		4			1	1	0		18.122673933376	51.1061285557613	55.1491922736361	14.5189507190609	Negative	Negative	Negative	Negative
C124	HCW	40	(39,49]	2	6	2	1		4			1	1	0		17.2283028309811	17.4255175510395	40.2572109580298	13.1048796403351	Negative	Negative	Negative	Negative
C176	HCW	50	(49,59]	1	6	2			13	0	Chef d'entretien Ã L'HGR Wangata	0		0		9.83956427656721	16.1061538134961	27.1198603806851	7.04653852031378	Negative	Negative	Negative	Negative
C174	HCW	46	(39,49]	2	6	2	1		4			1	1	0		19.7526856552509	165.60980713932	98.1569420091835	34.1391887144186	Negative	Negative	Negative	Negative
C125	HCW	33	(29,39]	2	6	2	1		4			1	1	0		17.5330794347645	17.791191197804	38.3151487698482	15.0500437169998	Negative	Negative	Negative	Negative
C127	HCW	47	(39,49]	2	0	2	1		4			1	1	0		17.076493763633	22.6217230500356	46.0945061987801	14.1507771961375	Negative	Negative	Negative	Negative
C128	HCW	52	(49,59]	2	0	2	1		4			1	1	0		29.2190449443503	30.3137771433844	75.8433546999745	23.5515300981294	Negative	Negative	Negative	Negative
C277	HCW	35	(29,39]	2	6	1	1		4			1	1	1	0	14.3070776316661	16.4918342877969	36.8772448281793	15.063797297318	Negative	Negative	Negative	Negative
C279	HCW	51	(49,59]	1	6	2	1		4			1	1	1	0	12.5515538712295	64.638416370733	61.8424067419445	11.3448236792418	Negative	Negative	Negative	Negative
C260	HCW	56	(49,59]	1	0	2	11		4			1	2	0		17.5886666453992	14.7129384353189	29.7825404814743	19.7162496550819	Negative	Negative	Negative	Negative
C266	HCW	55	(49,59]	2	3	4	11		4			1	2	1	0	12.0536307941727	12.8505290983013	36.8248156689176	10.2894313627991	Negative	Negative	Negative	Negative
C265	HCW	59	(49,59]	1	0	2	7		4			1	3	1	0	17.624352590946	20.9721361543494	101.592247088328	25.2507564013372	Negative	Negative	Negative	Negative
C280	HCW	61	(59,100]	2	0	4	1		4			1	1	1	0	11.6940367271656	11.5799493360494	27.2433896587535	9.1048102621176	Negative	Negative	Negative	Negative
C255	HCW	28	(17,29]	1	6	1	1		4			1	1	1	0	12.6554596456203	11.5305676199936	26.9249026841561	8.84673657938586	Negative	Negative	Negative	Negative
C261	HCW	32	(29,39]	2	6	2	1		4			1	1	1	0	11.7225748942458	12.5334878680717	28.3597923953192	9.00263075446288	Negative	Negative	Negative	Negative
C269	HCW	31	(29,39]	1	6	2	1		10	1		0	1	1	0	15.0915452338315	19.5029685344386	35.3855495309029	12.8970980377713	Negative	Negative	Negative	Negative
C258	HCW	46	(39,49]	2	6	2	1		4			1	1	0		13.5531309408619	41.4710685989105	33.8294715936425	12.8830334068904	Negative	Negative	Negative	Negative
C263	HCW	19	(17,29]	2	0	1	8		10	1		0	2	0		44.793940531123	912.384216603412	1129.24757518936	52.3531066274505	Negative	Positive	Positive	Negative
C262	HCW	63	(59,100]	1	3	2	11		4			1	2	1	0	17.832763758782	17.452928411534	42.8250812153808	15.5111129331168	Negative	Negative	Negative	Negative
C257	HCW	27	(17,29]	2	0	4	1		4			1	1	0		20.197823292721	19.138322753555	42.6770327729276	27.5149544935724	Negative	Negative	Negative	Negative
C264	HCW	44	(39,49]	1	3	4	11		4			1	2	0		10.6723018073674	11.0865983109208	26.4337327053035	8.63823744580229	Negative	Negative	Negative	Negative
C296	HCW	29	(17,29]	1	6	1	1		4			1	1	0		38.2737697688098	38.6178265157261	140.91474311882	37.9922423210315	Negative	Negative	Negative	Negative
C287	HCW	30	(29,39]	1	6	2	1		4			1	1	1	1	14.7453883838505	15.4978791316954	45.000299048994	11.0063646994989	Negative	Negative	Negative	Negative
C278	HCW	44	(39,49]	2	6	4	1		4			1	1	1	0	16.3613244549755	93.3933511095486	144.942321927204	9.04116008551593	Negative	Negative	Negative	Negative
C289	HCW			1	3	1	16		4			1	3	1	0	16.8733273537287	14.9530987174576	59.4346800304945	12.3044367391994	Negative	Negative	Negative	Negative
C290	HCW	60	(59,100]	1	3	2	11		4			1	2	0		14.8521602153825	18.1248175611554	47.2520911371088	11.5271407351754	Negative	Negative	Negative	Negative
C285	HCW			1	3	2	17		4			1	2	1	0	74.5026824321424	22.8078053059685	332.769358290941	18.168290175099	Negative	Negative	Negative	Negative
C297	HCW	36	(29,39]	1	6	1	1		4			1	1	0		21.2810521662545	16.8513570836571	84.8657178311003	17.9551447456489	Negative	Negative	Negative	Negative
C254	HCW	35	(29,39]	1	6	1	1		4			1	1	0		220.28060745331	73.8452458534889	348.369233323703	148.568714259624	Positive	Negative	Negative	Positive
C294	HCW	39	(29,39]	1	6	2	1		4			1	1	0		235.682782688725	58.364708946488	3146.09002341067	112.565849705661	Positive	Negative	Positive	Negative
C295	HCW	32	(29,39]	1	6	1	17		4			1	2	0		15.3035268208781	564.106331703522	1018.30739715222	12.8220937890668	Negative	Positive	Positive	Negative
C251	HCW	41	(39,49]	2	0	2	9		4			1	3	0		12.3114580201472	1066.81209649636	837.830582268669	10.1333927369526	Negative	Positive	Positive	Negative
C253	HCW	26	(17,29]	1	0	1	1		4			1	1	0		13.6890538969689	23.4283940848831	53.4374211413655	13.3771327260964	Negative	Negative	Negative	Negative
C252	HCW	44	(39,49]	1	6	2	1		4			1	1	0		33.0530797858783	16.565768013985	147.51829042645	15.5961768235295	Negative	Negative	Negative	Negative
C273	HCW	34	(29,39]	2	6	2	1		4			1	1	1	0	12.5808072896601	12.4237897980104	44.4414122319532	10.9785880042805	Negative	Negative	Negative	Negative
C276	HCW	24	(17,29]	2	6	1	1		4			1	1	0		13.8632668119676	31.3081652713366	39.7941668805867	16.2040602090364	Negative	Negative	Negative	Negative
C259	HCW	31	(29,39]	2	0	2	11		4			1	2	1	0	12.117455199395	13.2853224782921	29.2317573617488	9.91119454998532	Negative	Negative	Negative	Negative
C275	HCW	47	(39,49]	2	6	2	1		4			1	1	0		11.8499011326729	12.4308610990787	28.0840336192751	9.67226862944951	Negative	Negative	Negative	Negative
C270	HCW	39	(29,39]	2	6	4	1		4			1	1	1	0	13.0725215007201	15.4569852204863	33.2281564235619	12.6677733352661	Negative	Negative	Negative	Negative
C272	HCW	48	(39,49]	2	0	2	9		4			1	3	0		11.6120362606112	12.1380317540366	28.5366938390612	9.71693543041091	Negative	Negative	Negative	Negative
C271	HCW	41	(39,49]	1	6	2	4		4			1	1	1	0	12.5158090121106	12.4451294318311	29.7006405830715	10.7814169742617	Negative	Negative	Negative	Negative
C281	HCW	27	(17,29]	2	6	1	1		4			1	1	0		14.2050399806666	16.0225530055281	39.1789462285626	9.8185655361918	Negative	Negative	Negative	Negative
C268	HCW	28	(17,29]	2	6	1	1		4			1	1	1	0	11.7060493866926	24.9919539579089	32.1247502066532	9.69334723925779	Negative	Negative	Negative	Negative
C267	HCW	69	(59,100]	1	0	2	11		4	1		1	2	1	0	33.1102907947242	23.1445884599338	66.3554479485023	26.0149602013954	Negative	Negative	Negative	Negative
C274	HCW	43	(39,49]	2	6	2	1		4			1	1	0		18.8201399481207	40.3946836062593	49.198197472981	289.915534317792	Negative	Negative	Negative	Positive
C282	HCW	52	(49,59]	2	6	2	1		4			1	1	0		13.2288812887679	12.7176804552233	25.600869857929	9.96994764174903	Negative	Negative	Negative	Negative
C243	HCW	58	(49,59]	2	0	2	1		4			1	1	0		13.9161293564478	19.0178565545355	37.4504979156116	9.93977401341851	Negative	Negative	Negative	Negative
C244	HCW	39	(29,39]	1	6	2	1		4			1	1	0		11.3349022132038	12.0644616911347	28.8818456637998	9.62036849455957	Negative	Negative	Negative	Negative
C249	HCW	47	(39,49]	1	6	2	1		4			1	1	0		19.6908878168121	19.5864426190848	38.071886115725	15.7429732944507	Negative	Negative	Negative	Negative
C241	HCW	32	(29,39]	2	0	2	11		4			1	2	1	0	13.0199551603833	13.0199504143742	30.4719380834673	9.67503458773916	Negative	Negative	Negative	Negative
C242	HCW	37	(29,39]	2	6	2	19	Pharmacienne	4			1	3	0		18.4197455863572	42.3329794558972	30.8513010521408	20.8338619978217	Negative	Negative	Negative	Negative
C250	HCW	39	(29,39]	1	6	2	1		4			1	1	0		12.5417674296134	12.2053535667956	28.9156152587704	14.0871879425436	Negative	Negative	Negative	Negative
C237	HCW	49	(39,49]	1	6	2	1		4			1	1	1	0	14.2576586371402	67.995696632651	67.7653018763582	33.7642540972585	Negative	Negative	Negative	Negative
C238	HCW	53	(49,59]	2	0	4	1		4			1	1	1	1	10.3768072652015	12.5582063274162	24.4094572504794	7.95230447521847	Negative	Negative	Negative	Negative
C468	HCW	37	(29,39]	1	6	2	1		4			1	1	0		16.9658474239079	7.793933411607	10.6052481314934	11.4629036342674	Negative	Negative	Negative	Negative
C240	HCW	34	(29,39]	2	6	2	1		4			1	1	1	1	10.3790464862208	12.8361125874059	27.7894193368605	19.0216985434296	Negative	Negative	Negative	Negative
C236	HCW	31	(29,39]	1	6	2	1		4			1	1	0		10.9474817362566	99.4324727788822	118.582459749888	13.1218226063559	Negative	Negative	Negative	Negative
C245	HCW	38	(29,39]	1	0	2	1		4			1	1	0		16.3761465365525	14.0329479392852	46.3184190794765	12.8259490276952	Negative	Negative	Negative	Negative
C239	HCW	50	(49,59]	2	6	2	1		4			1	1	0		9.10465877362308	13.4387683127442	25.3245267894285	7.93434639827133	Negative	Negative	Negative	Negative
C246	HCW	39	(29,39]	2	6	2	1		4			1	1	0		17.5771772163365	17.6693209307756	53.6129103390771	15.6682827132298	Negative	Negative	Negative	Negative
C247	HCW	52	(49,59]	2	3	4	15		4			1	1	0		13.1625457483364	32.291749661628	44.1528523700309	10.6222202700821	Negative	Negative	Negative	Negative
C248	HCW	27	(17,29]	1	6	1	1		4			1	1	0		13.0023031736815	12.4408008599326	34.5829223813587	10.3394286993487	Negative	Negative	Negative	Negative
C466	HCW	46	(39,49]	1	0	2	1		4			1	1	1	0	18.0484360732777	11.9989901517112	9.1303396050479	7.51152671491952	Negative	Negative	Negative	Negative
C429	HCW	42	(39,49]	2	6	2	1		4			1	1	0		23.4797632441668	14.9449135577867	44.3270943138956	16.0162688558167	Negative	Negative	Negative	Negative
C473	HCW	44	(39,49]	1	6	2	1		4			1	1	0		38.7377398023698	21.0379683777682	23.3513024800944	18.8560236342257	Negative	Negative	Negative	Negative
C472	HCW	35	(29,39]	1	6	2	1		4			1	1	0		27.1552551392471	25.495965630472	62.9348103912053	10.2682341491667	Negative	Negative	Negative	Negative
C464	HCW	55	(49,59]	2	3	4	15		4			1	1	1	0	28.8658962159327	52.7789812812628	22.6233321363807	15.6573382074004	Negative	Negative	Negative	Negative
C465	HCW	42	(39,49]	1	0	2	10		4			1	2	0		39.3841058111392	14.311975525255	26.2139121987517	12.0578853333421	Negative	Negative	Negative	Negative
C469	HCW	40	(39,49]	1	6	2	1		4			1	1	1	0	24.6767595272104	8.68743166558843	13.5771262671553	12.8406172394001	Negative	Negative	Negative	Negative
C471	HCW	20	(17,29]	1	3	1	9		13	1	Administratif	0	3	0		17.5425359551963	7.59329357917892	10.5924174406553	9.81031195886939	Negative	Negative	Negative	Negative
C470	HCW	44	(39,49]	1	6	2	1		4			1	1	0		24.3354539539756	22.0296736715989	30.4660532130375	18.1284688770917	Negative	Negative	Negative	Negative
C521	HCW	22	(17,29]	1	0	1	11		4			1	2	0		16.3517643456044	6.85549566618547	6.87151027675416	10.1412438707465	Negative	Negative	Negative	Negative
C467	HCW	54	(49,59]	2	0	2	1		4			1	1	0		22.1980799820735	15.4458444164878	26.9646471981189	9.40370791323742	Negative	Negative	Negative	Negative
C510	HCW	24	(17,29]	1	0	2	9		4			1	3	0		16.3736568153895	15.4293922953202	23.3392631945341	9.80217313328429	Negative	Negative	Negative	Negative
C520	HCW	32	(29,39]	1	0	2	17		4			1	2	0		18.067649452276	14.4734600903117	31.3462969563856	11.7371890766835	Negative	Negative	Negative	Negative
C322	HCW	41	(39,49]	2	6	2	1		4			1	1	1	0	18.0195282912998	11.5887735493289	17.7442326590222	9.28485758249212	Negative	Negative	Negative	Negative
C300	HCW	40	(39,49]	2	6	1	1		4			1	1	1	0	13.386813204089	11.6941205120941	25.0701420198593	14.4060970943902	Negative	Negative	Negative	Negative
C323	HCW	44	(39,49]	2	6	1	1		4			1	1	0		20.8252903154844	23.2667832035	21.9775725570068	9.13106664790143	Negative	Negative	Negative	Negative
C321	HCW	47	(39,49]	1	6	2	1		4			1	1	0		20.1223022157993	16.3614801647036	23.9421734375976	10.4468105703431	Negative	Negative	Negative	Negative
C299	HCW	45	(39,49]	2	6	2	1		4			1	1	1	0	18.4000959480352	19.4382409105717	169.588510856094	20.0817417171368	Negative	Negative	Negative	Negative
C324	HCW	30	(29,39]	2	6	1	1		4			1	1	1	0	22.2653498634539	19.1715172251425	27.5440521224971	14.5415351102149	Negative	Negative	Negative	Negative
C301	HCW	37	(29,39]	1	6	2	1		4			1	1	0		39.9134128340266	28.435429601874	95.6829719030007	23.9353323842	Negative	Negative	Negative	Negative
C302	HCW	27	(17,29]	1	6	2	8		4			1	2	1	0	27.2011622608592	23.3530755982768	1264.13148548053	22.0991268594237	Negative	Negative	Positive	Negative
C310	HCW	54	(49,59]	1	0	2	11		4			1	2	0		20.9628761835702	85.5696362707423	98.076300793228	15.3537037318492	Negative	Negative	Negative	Negative
C303	HCW	62	(59,100]	1	3	2	11		4			1	2	1	0	67.9344518505785	264.090181387335	819.38114719081	13.3937315475063	Negative	Positive	Positive	Negative
C311	HCW	35	(29,39]	2	1	2	10		4			1	2	1	0	14.0562252525135	26.7607301088713	64.1250131437243	13.895800559165	Negative	Negative	Negative	Negative
C312	HCW	50	(49,59]	2	6	2	1		4			1	1	0		19.3458747237605	17.6124966906873	40.9723280418138	22.6776016167773	Negative	Negative	Negative	Negative
C304	HCW	26	(17,29]	2	6	1	1		4			1	1	1	0	31.5769511517572	16.7965813207214	42.0659863919219	26.7844083843672	Negative	Negative	Negative	Negative
C305	HCW	37	(29,39]	1	6	2	1		4			1	1	1	0	31.9102384554221	59.3088130106676	95.246907022206	39.6553218607421	Negative	Negative	Negative	Negative
C411	HCW	45	(39,49]	1	6	2	1		4			1	1	0		20.5292163924347	16.7328714768922	29.4596118200084	16.0782389273698	Negative	Negative	Negative	Negative
C424	HCW	28	(17,29]	1	6	1	1		4			1	1	0		74.8830499838345	33.5491570132681	81.4304514884067	49.444684920172	Negative	Negative	Negative	Negative
C401	HCW	49	(39,49]	1	6	2	1		4			1	1	0		23.7385474765902	18.0126634183767	35.3032408827727	21.410034500558	Negative	Negative	Negative	Negative
C402	HCW	33	(29,39]	1	6	2	9		4			1	3	1	0	34.2596958698097	24.1508396244049	87.8066029933376	29.8411995742628	Negative	Negative	Negative	Negative
C413	HCW	30	(29,39]	1	6	2	1		4			1	1	0		20.5596224983433	12.321505479285	38.3840786204503	16.0437940710982	Negative	Negative	Negative	Negative
C412	HCW	51	(49,59]	1	0	2	1		4			1	1	0		15.6522008312505	12.236458305673	21.2600533202654	10.5749828767383	Negative	Negative	Negative	Negative
C407	HCW	33	(29,39]	1	0	1	1		4			1	1	1	0	15.9903234053572	14.1983111317851	23.5049256605202	11.4253801147272	Negative	Negative	Negative	Negative
C415	HCW	31	(29,39]	2	0	2	10		4			1	2	0		39.7665337316847	72.818128830634	153.099163310402	88.273191662601	Negative	Negative	Negative	Negative
C400	HCW	63	(59,100]	2	1	4	10		4			1	2	0		21.6277833702369	14.5786941919634	24.2053623730749	10.098875792075	Negative	Negative	Negative	Negative
C316	HCW	60	(59,100]	1	0	2	1		4			1	1	0		16.9127309972698	14.904178085049	34.8806688194123	14.4940606031073	Negative	Negative	Negative	Negative
C308	HCW	63	(59,100]	1	3	2	11		4			1	2	0		25.6703305940904	18.5265258319475	38.7456098012172	18.1408180677359	Negative	Negative	Negative	Negative
C309	HCW	34	(29,39]	2	6	2	1		4			1	1	0		12.7532084487752	11.9579971869543	30.4864571914767	9.83152681935131	Negative	Negative	Negative	Negative
C314	HCW	43	(39,49]	1	6	2	8		4			1	2	1	0	49.9008081897067	50.0932454602617	540.025133848469	50.8581745434734	Negative	Negative	Positive	Negative
C306	HCW	48	(39,49]	2	6	1	1		4			1	1	0		13.7797855991718	17.2257520358469	33.2017209730997	13.7328805533653	Negative	Negative	Negative	Negative
C315	HCW	52	(49,59]	1	6	2	1		4			1	1	0		16.4328580254252	14.0348580282088	47.83047414231	11.9812839077953	Negative	Negative	Negative	Negative
C307	HCW	39	(29,39]	1	0	2	16		4			1	3	0		17.7105858730603	15.2203922727079	33.6554151540886	15.1759842743333	Negative	Negative	Negative	Negative
C317	HCW	38	(29,39]	2	0	2	16		4			1	3	0		19.9214609808918	18.0923099660744	33.4198799836651	13.7880153926414	Negative	Negative	Negative	Negative
C313	HCW	45	(39,49]	1	0	2	9		4			1	3	0		16.9855543250611	14.066245445867	37.0513949649202	15.2360909152141	Negative	Negative	Negative	Negative
C426	HCW	25	(17,29]	2	6	2	1		4			1	1	0		16.2830402070842	10.2193444819624	25.077188747258	12.6639246506956	Negative	Negative	Negative	Negative
C425	HCW	57	(49,59]	1	6	2	1		4			1	1	0		25.0483679865264	57.6074107691776	479.351109853105	26.2748279448947	Negative	Negative	Positive	Negative
C416	HCW	28	(17,29]	1	0	1	11		4			1	2	1	0	16.2139195862842	11.6362584092595	46.2860235190121	13.5882538949095	Negative	Negative	Negative	Negative
C427	HCW	40	(39,49]	2	0	1	17		4			1	2	0		17.3882482225175	11.1072021012938	25.6679944557545	12.5990153860788	Negative	Negative	Negative	Negative
C318	HCW	48	(39,49]	2	6	4	1		4			1	1	1	1	21.596728070993	27.8362227654953	49.5063868290802	17.9777953367357	Negative	Negative	Negative	Negative
C443	HCW	43	(39,49]	2	0	4	10		4			1	2	0		22.542281524318	12.9621797876343	13.7512676508396	9.40520488931847	Negative	Negative	Negative	Negative
C449	HCW	58	(49,59]	1	0	2	9		4			1	3	0		32.5695439894367	8.55926609377093	22.470649683866	10.4825675676211	Negative	Negative	Negative	Negative
C438	HCW	58	(49,59]	1	0	2	16		4			1	3	0		14.7885826924875	9.40996126056335	21.2172100089085	11.3265326852283	Negative	Negative	Negative	Negative
C442	HCW	43	(39,49]	2	6	2	15		4			1	1	0		18.4647583313089	546.473976532573	14.7692215076953	12.8505873654281	Negative	Positive	Negative	Negative
C439	HCW	55	(49,59]	2	6	2	19	Pharmacienne	4			1	3	0		16.5032010755876	11.6096253779896	21.5069527651091	11.2494317481701	Negative	Negative	Negative	Negative
C451	HCW	25	(17,29]	2	6	2	1		4			1	1	1	0	19.1782517386125	10.504601270297	11.0430521850159	8.16595673062167	Negative	Negative	Negative	Negative
C452	HCW	53	(49,59]	2	3	4	1		4			1	1	0		21.9980465481876	11.8061755947578	12.1899942025132	10.8463471872152	Negative	Negative	Negative	Negative
C450	HCW	53	(49,59]	2	0	2	1		4			1	1	0		18.3699423676372	15.8083632892304	11.0158772182145	8.2301885226148	Negative	Negative	Negative	Negative
C444	HCW	66	(59,100]	2	3	4	1		4			1	1	0		17.1083989060461	12.7113419379708	13.7426769571628	7.70916331602774	Negative	Negative	Negative	Negative
C441	HCW	34	(29,39]	1	0	1			10	0		0		0		102.14425043087	8.94764662268608	13.558154289328	15.0754402949305	Negative	Negative	Negative	Negative
C446	HCW	46	(39,49]	2	0	1	10		4			1	2	1	0	22.698013614044	24.1179323265808	44.5321675535079	15.382359098991	Negative	Negative	Negative	Negative
C440	HCW	49	(39,49]	2	0	4	15		4			1	1	0		25.602089510708	9.58719481417594	19.5512049261123	10.5793223578084	Negative	Negative	Negative	Negative
C445	HCW	41	(39,49]	1	6	2	11		4			1	2	0		21.9119561598611	81.149415289304	14.3815809646818	10.5211687201733	Negative	Negative	Negative	Negative
C433	HCW	55	(49,59]	1	3	1	11		4			1	2	0		19.0365878988864	19.4734329793723	29.3357716609264	19.2743586749288	Negative	Negative	Negative	Negative
C434	HCW	67	(59,100]	1	0	1	9		4			1	3	0		17.9301822472652	13.089341958666	19.8271756694595	12.5917253184458	Negative	Negative	Negative	Negative
C432	HCW	35	(29,39]	2	6	2	1		4			1	1	0		14.597085452642	9.63284993211879	22.42091464834	10.034565727482	Negative	Negative	Negative	Negative
C430	HCW	38	(29,39]	1	6	2	11		4			1	2	1	0	15.7566732453137	14.8032990585959	21.7016672132753	10.55551943201	Negative	Negative	Negative	Negative
C447	HCW	31	(29,39]	1	3	2			13	0	Administratif	0		1	0	16.1113052953998	11.2889186748277	15.2866923595121	11.427675517934	Negative	Negative	Negative	Negative
C431	HCW	36	(29,39]	2	6	2	8		4			1	2	0		21.470190650411	12.0077001454869	39.8133468540134	18.794065361393	Negative	Negative	Negative	Negative
C435	HCW	30	(29,39]	2	6	2	1		4			1	1	1	0	26.9007408182195	48.2935383391657	43.9471977333324	43.9496241146153	Negative	Negative	Negative	Negative
C436	HCW	37	(29,39]	2	6	2	1		4			1	1	0		22.2455840951205	40.2633625277179	42.5401793158534	15.0765187669247	Negative	Negative	Negative	Negative
C453	HCW	32	(29,39]	1	6	2	16		4			1	3	1	0	21.551764979195	10.1640756598001	12.443507932221	19.2596879452962	Negative	Negative	Negative	Negative
C448	HCW	45	(39,49]	2	6	2	1		4			1	1	0		22.4106704687512	18.6930495756363	16.9120404577956	11.1600697448692	Negative	Negative	Negative	Negative
C455	HCW	57	(49,59]	2	3	2	11		4			1	2	0		39.4217909066049	12.5134396906012	14.4662966067898	11.2461769722185	Negative	Negative	Negative	Negative
C437	HCW	43	(39,49]	2	6	2	1		4			1	1	0		19.2988106923754	13.655316287333	27.5919550131615	14.4914853393909	Negative	Negative	Negative	Negative
C463	HCW	31	(29,39]	1	0	1	17		4			1	2	0		15.5487509292855	7.7585529696628	10.5333053094576	7.6494139675271	Negative	Negative	Negative	Negative
C517	HCW	49	(39,49]	1	3	2	11		4			1	2	0		19.3606932864465	14.5673866424347	23.7182580429126	9.29884260707307	Negative	Negative	Negative	Negative
C518	HCW	33	(29,39]	2	0	2	1		4			1	1	0		16.4995698870874	13.5012178080048	20.6127354991777	10.4477920993636	Negative	Negative	Negative	Negative
C547	HCW	28	(17,29]	2	6	1	1		4			1	1	0		19.7870582320607	6.91262647013421	6.89855302990213	13.3926142567243	Negative	Negative	Negative	Negative
C545	HCW	56	(49,59]	2	3	4	10		4			1	2	0		18.6093080781715	6.52280515051211	6.51566211631765	11.4963128576321	Negative	Negative	Negative	Negative
C548	HCW	34	(29,39]	2	6	2	8		4			1	2	0		14.9944986175993	5.90665828613198	5.86479642089029	9.23357089645511	Negative	Negative	Negative	Negative
C549	HCW	67	(59,100]	2	3	4	10		4			1	2	0		17.970981758713	7.59393579906823	7.52163595732266	11.7789314381534	Negative	Negative	Negative	Negative
C552	HCW	33	(29,39]	1	6	2	1		4			1	1	0		25.8920789217727	7.66285080764287	7.55634163183259	14.8299584576625	Negative	Negative	Negative	Negative
C543	HCW	29	(17,29]	2	6	1	1		4			1	1	0		14.8572479320021	5.9757902267669	5.9608598883969	9.20989934122414	Negative	Negative	Negative	Negative
C551	HCW	30	(29,39]	2	6	2	8		4			1	2	0		17.2190331708754	6.2335988865621	6.19513174938695	10.9778133093049	Negative	Negative	Negative	Negative
C544	HCW	28	(17,29]	2	6	1	8		4			1	2	0		63.5209291834859	12.265602792869	12.1831766110116	85.1845572038797	Negative	Negative	Negative	Negative
C566	HCW	41	(39,49]	2	3	2	10		4			1	2	0		25.338962691429	15.4450665732518	41.7723519152145	12.8579272043894	Negative	Negative	Negative	Negative
C564	HCW	25	(17,29]	2	6	2	1		4			1	1	0		26.3985334799677	17.0422042230763	24.4952424515222	13.2475536351889	Negative	Negative	Negative	Negative
C565	HCW	35	(29,39]	1	6	2	1		4			1	1	0		1416.17260669214	752.156514931721	2558.58764258325	212.966164631245	Positive	Positive	Positive	Positive
C550	HCW	62	(59,100]	1	6	2	1		4			1	1	0		23.8846872535027	9.74072795697866	9.61608792747901	12.692218694124	Negative	Negative	Negative	Negative
C460	HCW	77	(59,100]	1	3	2	19	Travailleur ordinaire	4			1	3	0		18.4105196915087	7.96231753861092	11.3167886450569	11.0567519459337	Negative	Negative	Negative	Negative
C462	HCW	34	(29,39]	2	0	2	19	Pharmacienne	4			1	3	0		16.7297083094502	8.0732581795944	12.0865254206085	9.03495225798968	Negative	Negative	Negative	Negative
C458	HCW	65	(59,100]	2	0	4	11		4			1	2	0		19.0276939946546	12.284880073803	9.03797588854845	8.11611988029205	Negative	Negative	Negative	Negative
C457	HCW	43	(39,49]	1	0	2	1		4			1	1	0		32.3006593899075	12.1973125421596	75.8353812614348	109.864824043021	Negative	Negative	Negative	Negative
C456	HCW	48	(39,49]	1	6	2	1		4			1	1	0		39.8496558457311	12.4717961534858	20.9565602351994	21.0458067727533	Negative	Negative	Negative	Negative
C461	HCW	46	(39,49]	1	6	2	1		4			1	1	0		21.2953073945357	11.8281068459106	11.0156997728467	9.68035910052292	Negative	Negative	Negative	Negative
C459	HCW	53	(49,59]	1	0	4	19	Travailleur ordinaire	4			1	3	0		177.081707933543	41.1516157258459	79.7793070630166	89.423707133163	Positive	Negative	Negative	Negative
C235	HCW	30	(29,39]	2	3	4	11		7	1		1	2	1	0	18.6555998023824	15.7725587415407	41.0193761282147	35.3710454459657	Negative	Negative	Negative	Negative
C202	HCW	58	(49,59]	2	0	4	1		4			1	1	0		9.02375248702901	11.7103337685056	30.911734817147	7.69577522767151	Negative	Negative	Negative	Negative
C183	HCW	30	(29,39]	2	6	1	1		4			1	1	0		11.3510765998019	15.5471371343838	42.0410910212638	8.67712453161841	Negative	Negative	Negative	Negative
C188	HCW	28	(17,29]	2	6	2	1		4			1	1	0		36.1283950565083	23.0115148699324	89.8792300195176	53.7546060392052	Negative	Negative	Negative	Negative
C180	HCW	32	(29,39]	2	6	1	1		4			1	1	0		10.7798096787845	11.9661869937286	22.6382791101875	9.74004708842507	Negative	Negative	Negative	Negative
C186	HCW	50	(49,59]	2	0	2	10		4			1	2	0		10.5186783916652	11.8878264203132	25.4058404659152	8.25975667127812	Negative	Negative	Negative	Negative
C181	HCW	82	(59,100]	1	0	2	1		4			1	1	0		40.7598860471849	65.8253664915967	410.584532416172	15.1608999106287	Negative	Negative	Positive	Negative
C187	HCW	35	(29,39]	2	6	2	1		4			1	1	0		11.1662211093781	13.791992199588	26.6351019769545	10.4064423350435	Negative	Negative	Negative	Negative
C190	HCW	77	(59,100]	1	3	4			13	0	Sentinelle	0		0		15.165058850249	21.275822697996	78.8592849681789	16.7677901597921	Negative	Negative	Negative	Negative
C189	HCW	33	(29,39]	2	6	2	1		4			1	1	0		10.2970090229617	11.9923526027101	24.4905583068179	7.90554058156426	Negative	Negative	Negative	Negative
C201	HCW	32	(29,39]	2	6	2	1		4			1	1	0		14.4625901661827	27.5150570991229	37.7773514927481	25.5792414776647	Negative	Negative	Negative	Negative
C204	HCW	42	(39,49]	1	3	2	11		4			1	2	0		37.6044123666696	25.4877698487823	497.919066446408	21.788762686616	Negative	Negative	Positive	Negative
C197	HCW	41	(39,49]	2	6	2	1		4			1	1	0		12.5319919502172	12.7936575090725	44.1899825563424	10.8604335072206	Negative	Negative	Negative	Negative
C192	HCW	37	(29,39]	2	6	2	1		4			1	1	0		12.5620546243445	32.4802611883803	35.3175303912712	14.3870094999105	Negative	Negative	Negative	Negative
C203	HCW	31	(29,39]	1	6	1	1		4			1	1	0		13.573789798166	14.9783171481507	41.3826653314843	10.4710215601371	Negative	Negative	Negative	Negative
C198	HCW	39	(29,39]	2	0	2	1		4			1	1	1	0	10.1861827063763	53.464730869768	45.3260888125796	9.01826600822199	Negative	Negative	Negative	Negative
C191	HCW	49	(39,49]	2	3	1	10		4			1	2	0		26.1522117536555	21.5357727295049	74.1365475832515	26.6579068591723	Negative	Negative	Negative	Negative
C199	HCW	28	(17,29]	2	6	1	1		4			1	1	0		11.2104312155254	13.9781097920272	27.1739585123627	11.6895742238207	Negative	Negative	Negative	Negative
C193	HCW	29	(17,29]	2	6	1	1		4			1	1	0		10.7593886406756	13.4745434752504	23.5506775330338	8.26379592684223	Negative	Negative	Negative	Negative
C194	HCW	47	(39,49]	2	0	2	1		4			1	1	0		11.0552085591325	12.6476572601352	25.5888621021402	8.97684131041818	Negative	Negative	Negative	Negative
C184	HCW	31	(29,39]	1	6	1	1		4			1	1	0		26.0775074110829	20.938828196361	46.5412144132502	20.4775237550925	Negative	Negative	Negative	Negative
C200	HCW	71	(59,100]	1	6	2	1		4			1	1	0		22.1298980390626	51.1586694433651	231.504968258009	72.9166562110759	Negative	Negative	Negative	Negative
C195	HCW	49	(39,49]	1	6	2	1		4			1	1	0		92.7528480060058	28.7828522868869	232.120498204304	114.576921936671	Negative	Negative	Negative	Positive
C185	HCW	48	(39,49]	1	6	2	1		4			1	1	1	1	10.3712670298118	12.0148048004353	22.919305250676	7.53050039713835	Negative	Negative	Negative	Negative
C196	HCW	29	(17,29]	1	6	1	1		4			1	1	0		12.3677586906705	16.0672116228496	28.6244966500569	11.7133424874876	Negative	Negative	Negative	Negative
C338	HCW	40	(39,49]	2	0	2	1		4			1	1	0		30.5676134692559	26.5550441132458	38.2077697315213	21.8603569085665	Negative	Negative	Negative	Negative
C343	HCW	47	(39,49]	2	6	1	1		4			1	1	0		17.6069606990042	13.272131316459	18.7132059583662	10.0077480016223	Negative	Negative	Negative	Negative
C326	HCW	45	(39,49]	2	6	1	1		4			1	1	0		17.6638860520391	13.4199960907505	19.7009685511157	8.2815147561958	Negative	Negative	Negative	Negative
C329	HCW	38	(29,39]	2	6	1	1		4			1	1	1	0	21.1407817247228	15.4684408134577	21.4526729065754	9.83664513826414	Negative	Negative	Negative	Negative
C319	HCW	37	(29,39]	2	0	4	1		4			1	1	0		18.7740284779973	18.6311264288547	41.6523951658002	11.9053108645643	Negative	Negative	Negative	Negative
C406	HCW	38	(29,39]	2	6	1	19	Pharmacienne	4			1	3	0		17.5675510209479	10.0309365338117	26.5599262953951	14.0834832356757	Negative	Negative	Negative	Negative
C404	HCW	40	(39,49]	1	3	2	11		4			1	2	0		20.329989626295	10.388575919974	30.9910269130849	13.2662668398544	Negative	Negative	Negative	Negative
C408	HCW	35	(29,39]	2	0	2	10		4			1	2	0		22.97189677785	450.394393695996	150.792585081722	13.4794540011006	Negative	Positive	Negative	Negative
C414	HCW	32	(29,39]	2	6	2	1		4			1	1	0		25.2778179601236	25.8901339673552	33.7897772199368	19.8685200228715	Negative	Negative	Negative	Negative
C409	HCW	53	(49,59]	1	0	2	1		4			1	1	0		23.4550977121801	14.1798533056176	30.3645719367399	20.8524685547727	Negative	Negative	Negative	Negative
C334	HCW	37	(29,39]	2	6	4	1		4			1	1	0		27.7472539059835	14.7125388751813	27.8238162760755	18.1601444442098	Negative	Negative	Negative	Negative
C333	HCW	59	(49,59]	1	0	1			13	0	Centinaire	0		0		29.6334536770541	19.171131140262	31.8883154467817	11.9520549885565	Negative	Negative	Negative	Negative
C344	HCW	51	(49,59]	2	3	2	15		4			1	1	0		19.7854537935294	11.9949437354993	23.3458841749257	9.83228911127499	Negative	Negative	Negative	Negative
C335	HCW	39	(29,39]	2	6	2	1		4			1	1	0		17.6481664685651	11.5973472491616	18.3010970837202	7.9932064010039	Negative	Negative	Negative	Negative
C336	HCW	41	(39,49]	2	0	2	1		4			1	1	0		32.5311382075672	17.0943247711817	40.6131986533808	13.5247833508601	Negative	Negative	Negative	Negative
C345	HCW	43	(39,49]	2	6	1	1		4			1	1	0		18.5546991716278	11.9355244317126	19.1289474492225	8.57186046972777	Negative	Negative	Negative	Negative
C346	HCW	43	(39,49]	2	6	1	1		4			1	1	1	0	23.3242709402836	11.2730028812385	18.9463212018507	8.38144605021289	Negative	Negative	Negative	Negative
C347	HCW	55	(49,59]	1	6	2	1		4			1	1	0		25.1346963636141	23.8891333015552	25.664086127149	27.7108371954363	Negative	Negative	Negative	Negative
C341	HCW	26	(17,29]	1	6	2	1		4			1	1	0		21.2434630076345	15.0361331934083	25.2477890465377	15.610997653273	Negative	Negative	Negative	Negative
C337	HCW	38	(29,39]	2	6	2	1		4			1	1	1	1	29.8582799257397	53.6209773471291	41.6111442516449	24.1986929270713	Negative	Negative	Negative	Negative
C342	HCW	31	(29,39]	2	6	2	1		4			1	1	1	0	17.8007263292716	11.2690842302782	26.1119277843262	9.05156749177038	Negative	Negative	Negative	Negative
C339	HCW	39	(29,39]	2	6	2	1		4			1	1	0		20.0472562695071	13.6379921051661	21.0075557776885	20.7982450327461	Negative	Negative	Negative	Negative
C340	HCW	58	(49,59]	2	0	2	1		4			1	1	0		20.6699225086175	14.9572453647474	19.6170891853092	8.08970400490984	Negative	Negative	Negative	Negative
C325	HCW	64	(59,100]	2	0	4	9		4			1	3	1	0	22.6558379098218	14.090800969268	22.7575656413442	10.6560516269279	Negative	Negative	Negative	Negative
C320	HCW	52	(49,59]	2	0	2	10		4			1	2	1	0	12.0631989855407	16.2635148134425	35.7981139074311	9.39825557708294	Negative	Negative	Negative	Negative
C405	HCW	58	(49,59]	1	0	2	10		4			1	2	0		16.9617687561521	10.9591422903762	26.5674970644901	21.7711421054297	Negative	Negative	Negative	Negative
C410	HCW	29	(17,29]	1	6	2	8		4			1	2	1	0	50.9519543970385	11.955290358194	84.5323513575733	73.0053259666801	Negative	Negative	Negative	Negative
C403	HCW	45	(39,49]	1	6	2	10		4			1	2	0		15.950425226811	1285.57811917461	110.797228654376	12.3745315217924	Negative	Positive	Negative	Negative
C330	HCW	27	(17,29]	1	6	2	13		10	1		1	1	1	0	23.0818596133056	12.822886002314	20.8619878414171	15.6632967776129	Negative	Negative	Negative	Negative
C327	HCW	25	(17,29]	2	6	1	1		4			1	1	0		19.844143809504	14.7411013423461	24.8547860026588	10.0063092029703	Negative	Negative	Negative	Negative
C332	HCW	57	(49,59]	2	3	4	1		4			1	1	0		19.229064407417	12.3322576137853	26.3782406413402	10.2903553500197	Negative	Negative	Negative	Negative
C328	HCW	30	(29,39]	2	0	2	9		6	1		1	3	1	0	16.9134921707932	15.1270611156412	17.9818862376446	7.8322216788657	Negative	Negative	Negative	Negative
C331	HCW	43	(39,49]	1	6	2	1		4			1	1	0		33.512907109066	16.0976028905627	50.4753891171217	14.146957552601	Negative	Negative	Negative	Negative
C532	HCW	54	(49,59]	1	6	2	1		4			1	1	1	0	16.7805450757382	6.21647999852507	6.18101606239772	11.911666647765	Negative	Negative	Negative	Negative
C526	HCW	52	(49,59]	2	0	4	1		4			1	1	0		22.2723588170688	6.21309601639001	6.15350856630398	9.54657579051387	Negative	Negative	Negative	Negative
C533	HCW	39	(29,39]	2	6	2	1		4			1	1	0		21.7327260755652	7.81235000077609	7.36050717656194	10.8018278749389	Negative	Negative	Negative	Negative
C537	HCW	53	(49,59]	1	6	2	1		4			1	1	0		18.2687896702924	7.49759106737501	6.93746340242858	11.8176820979119	Negative	Negative	Negative	Negative
C538	HCW	55	(49,59]	1	6	2	6		4			1	3	1	0	37.1037854705779	6.89288844203422	6.81326622577719	124.545011208737	Negative	Negative	Negative	Negative
C539	HCW	35	(29,39]	1	6	2	9		4			1	3	0		31.7495745642915	15.3016412557996	15.2504414633119	20.6727438160223	Negative	Negative	Negative	Negative
C530	HCW	36	(29,39]	2	0	2	1		4			1	1	1	0	17.3448734135566	6.87236509202056	6.79226503913835	10.3762347005683	Negative	Negative	Negative	Negative
C528	HCW	32	(29,39]	1	6	2	1		4			1	1	0		17.8057508010419	7.47400219843328	7.37920451398747	11.5325849552527	Negative	Negative	Negative	Negative
C531	HCW	30	(29,39]	2	0	2	1		4			1	1	0		18.0447501929936	6.73903274398081	6.75347110586917	9.83919353640758	Negative	Negative	Negative	Negative
C523	HCW	41	(39,49]	2	6	1	1		4			1	1	1	0	35.7085848237732	7.02119630365656	7.03000566200478	19.1962668827884	Negative	Negative	Negative	Negative
C529	HCW	71	(59,100]	2	3	4	15		4			1	1	0		16.53358079975	6.39939405173845	6.44026663558763	10.7073664887121	Negative	Negative	Negative	Negative
C527	HCW	63	(59,100]	1	0	2	1		4			1	1	1	0	16.6035798332432	6.22508190942611	6.20017357896456	12.9434890526053	Negative	Negative	Negative	Negative
C524	HCW	54	(49,59]	1	0	2	9		4			1	3	0		17.0326124404172	6.14312001623136	6.08976627138979	10.9495455973187	Negative	Negative	Negative	Negative
C561	HCW	48	(39,49]	2	6	2	1		4			1	1	1	0	32.6405647844797	34.4744857905185	43.4971349801896	23.6436211492695	Negative	Negative	Negative	Negative
C525	HCW	52	(49,59]	2	0	2	1		4			1	1	0		16.6429722272167	7.20210596937379	7.24807718511087	10.8323106607903	Negative	Negative	Negative	Negative
C542	HCW	48	(39,49]	2	3	4	1		4			1	1	0		14.3960774091083	5.96619904607475	5.92600405709384	8.90994231880422	Negative	Negative	Negative	Negative
C541	HCW	38	(29,39]	2	6	2	1		4			1	1	0		38.7380626810698	8.00845977447014	8.01775189883255	100.985972353131	Negative	Negative	Negative	Negative
C350	HCW	40	(39,49]	2	3	2	17		4			1	2	1	0	19.246465334039	12.6908374898599	20.5370562693899	10.3256943344817	Negative	Negative	Negative	Negative
C349	HCW			2	0	2	10		4			1	2	1	0	19.4320658789059	12.1279071090754	23.2076554873459	10.4378182045963	Negative	Negative	Negative	Negative
C352	HCW	60	(59,100]	1	3	2	9		4			1	3	1	0	18.3495396053888	11.7600735687129	18.1030521234002	8.78733481241696	Negative	Negative	Negative	Negative
C560	HCW	53	(49,59]	2	3	4	10		4			1	2	0		18.6533692006219	6.14397474812383	6.14734053819517	16.8385048489438	Negative	Negative	Negative	Negative
C348	HCW	44	(39,49]	1	6	2	1		4			1	1	0		18.8589309841666	16.4213525926756	20.4262506025019	11.3920627195634	Negative	Negative	Negative	Negative
C486	HCW	33	(29,39]	2	6	2	1		4			1	1	0		17.6472198261577	19.4231934379658	23.3905728499954	20.4956923950516	Negative	Negative	Negative	Negative
C351	HCW			2	0	4	17		4			1	2	1	0	17.6094807218583	11.318459875057	21.843087939002	8.98578296435107	Negative	Negative	Negative	Negative
C487	HCW	42	(39,49]	2	6	2	1		4			1	1	0		17.9852974101694	13.6906464035621	22.6978176229498	10.9659653133383	Negative	Negative	Negative	Negative
C495	HCW	36	(29,39]	2	6	1	1		4			1	1	0		15.9808307960928	12.4659936438123	19.8881197760482	8.88254028947742	Negative	Negative	Negative	Negative
C381	HCW	43	(39,49]	2	6	2	1		4			1	1	0		18.889135746706	14.7131760000437	17.4291449957442	10.1089348509879	Negative	Negative	Negative	Negative
C385	HCW	41	(39,49]	2	0	2	1		4			1	1	1	0	125.235034930567	20.5542251822856	28.7908075676607	18.1139117531414	Negative	Negative	Negative	Negative
C382	HCW	46	(39,49]	2	0	2	19	Pharmacienne	4			1	3	1	0	26.2538808036793	22.6152983164505	33.8466524853407	18.8300822682261	Negative	Negative	Negative	Negative
C386	HCW	26	(17,29]	2	6	1	1		4			1	1	0		17.3701554995289	13.3370348605863	16.9439178127186	9.70379977852891	Negative	Negative	Negative	Negative
C379	HCW	37	(29,39]	1	6	2	1		4			1	1	0		26.2260056096043	23.2697605016257	25.7781787157804	32.5133153371228	Negative	Negative	Negative	Negative
C380	HCW	34	(29,39]	2	6	2	1		4			1	1	1	0	17.6121906134731	14.4653142567433	16.228433773305	9.96940219046495	Negative	Negative	Negative	Negative
C383	HCW	33	(29,39]	1	0	2	16		4			1	3	0		52.9068778131624	26.406443675116	101.217201113492	27.7982772954929	Negative	Negative	Negative	Negative
C384	HCW	40	(39,49]	1	6	2	9		4			1	3	0		30.1448779575615	15.2601702357376	46.2467524285822	28.0079051761281	Negative	Negative	Negative	Negative
C387	HCW	37	(29,39]	2	0	2	1		4			1	1	0		23.5405326869021	31.0181593113511	25.6668831581199	11.7555141270849	Negative	Negative	Negative	Negative
C390	HCW	47	(39,49]	2	3	4	10		4			1	2	0		24.932953798385	18.5424009650982	27.8196408503768	13.7334854946942	Negative	Negative	Negative	Negative
C391	HCW	40	(39,49]	1	6	2	1		4			1	1	0		70.711148337477	153.392961907656	160.624675618141	43.4089387670004	Negative	Negative	Negative	Negative
C388	HCW	48	(39,49]	2	6	1	1		4			1	1	0		18.7743590125878	13.5102027072454	22.5239689588122	9.51496597633622	Negative	Negative	Negative	Negative
C389	HCW	36	(29,39]	2	0	2	1		4			1	1	0		22.879042852036	17.5515011607991	23.3589784921109	12.3815019118732	Negative	Negative	Negative	Negative
C392	HCW	43	(39,49]	2	6	1	1		4			1	1	0		22.8437535637162	15.0885083915794	20.8337715161881	10.6595808361998	Negative	Negative	Negative	Negative
C394	HCW	31	(29,39]	2	6	2	1		4			1	1	1	0	28.4459357522516	13.1920655513826	37.8422077053446	21.8121535016175	Negative	Negative	Negative	Negative
C393	HCW	31	(29,39]	2	6	1	1		4			1	1	0		19.2164242640753	110.09173424608	40.8224846894454	10.3430838900461	Negative	Negative	Negative	Negative
C355	HCW	37	(29,39]	2	6	1	1		4			1	1	0		24.7317033836796	12.9475056039058	21.0118443849423	13.7027387493716	Negative	Negative	Negative	Negative
C354	HCW	33	(29,39]	2	6	1	1		4			1	1	0		667.77025053528	985.053553751375	259.780650915727	481.797662699614	Positive	Positive	Negative	Positive
C353	HCW	60	(59,100]	1	0	2	9		4			1	3	0		37.5288109437961	15.9337470162984	57.4603188989036	23.9806835713652	Negative	Negative	Negative	Negative
C361	HCW	48	(39,49]	2	0	2	1		4			1	1	1	1	18.2076686949567	15.6844695562449	17.6530250994234	9.71045118372409	Negative	Negative	Negative	Negative
C363	HCW	22	(17,29]	1	3	2	12		4			1	1	0		45.4904695146859	103.483626607249	89.7489496673332	40.3613309960721	Negative	Negative	Negative	Negative
C356	HCW	42	(39,49]	2	6	2	1		4			1	1	0		26.1747682329039	16.4061072171577	31.1569643697034	14.4872947531374	Negative	Negative	Negative	Negative
C364	HCW	33	(29,39]	2	6	2	1		4			1	1	0		18.2787516830183	19.4288021587318	17.8351551306205	10.473201160027	Negative	Negative	Negative	Negative
C362	HCW	36	(29,39]	1	6	2	1		4			1	1	0		39.0228168302741	30.4693984391632	39.7648940678097	25.2915608905951	Negative	Negative	Negative	Negative
C357	HCW	56	(49,59]	1	0	2	11		4			1	2	1	0	19.5905095445859	13.8194867964638	22.3803937181361	10.3543705156633	Negative	Negative	Negative	Negative
C358	HCW	44	(39,49]	2	0	2	10		4			1	2	0		21.5242511175301	12.8184592201625	25.7386327282679	9.30066613092348	Negative	Negative	Negative	Negative
C370	HCW	53	(49,59]	2	6	4	1		4			1	1	0		17.4866509864862	13.2988105925325	15.8293392055682	9.5036758910069	Negative	Negative	Negative	Negative
C369	HCW	56	(49,59]	1	0	2	16		4			1	3	0		22.264748716809	72.46945061798	27.6676213770469	12.3603890582933	Negative	Negative	Negative	Negative
C371	HCW	54	(49,59]	1	0	2	1		4			1	1	0		32.4394363042835	22.4331660205731	31.0988922873746	17.3696786020217	Negative	Negative	Negative	Negative
C372	HCW	48	(39,49]	2	0	4	1		4			1	1	0		19.4530583813715	15.6053165854358	18.1736604864517	10.6520296343008	Negative	Negative	Negative	Negative
C365	HCW	39	(29,39]	2	6	2	1		4			1	1	0		18.8529184152343	15.2805357944209	18.4952225741016	10.8984558061964	Negative	Negative	Negative	Negative
C366	HCW	50	(49,59]	2	6	2	1		4			1	1	0		19.286525483372	14.425584883406	17.3815052477568	10.1423931166909	Negative	Negative	Negative	Negative
C367	HCW	36	(29,39]	2	6	2	1		4			1	1	0		20.9741768197727	16.9504813411254	19.6363789240818	21.8231074307944	Negative	Negative	Negative	Negative
C422	HCW	85	(59,100]	1	3	2	11		4			1	2	0		15.8545139206241	10.8848565746151	22.8032127650221	13.2227429927246	Negative	Negative	Negative	Negative
C417	HCW	27	(17,29]	2	6	2	1		4			1	1	0		19.0728392823485	11.0666673807256	25.5885967036166	12.5553024061632	Negative	Negative	Negative	Negative
C368	HCW	60	(59,100]	2	3	2	10		4			1	2	0		70.0093721325871	31.8882158636036	49.7424276305202	50.6353918680301	Negative	Negative	Negative	Negative
C423	HCW	62	(59,100]	1	0	2	9		4			1	3	0		15.6535406758718	12.373688348653	22.3198469052832	13.4295231006622	Negative	Negative	Negative	Negative
C396	HCW	59	(49,59]	1	0	2	16		4			1	3	0		20.0536350997482	14.5793658788671	18.6258968421924	12.4692601985696	Negative	Negative	Negative	Negative
C421	HCW	52	(49,59]	2	0	2	1		4			1	1	0		16.4946058942108	11.3447987143321	31.9718230719376	15.9627827774731	Negative	Negative	Negative	Negative
C359	HCW	69	(59,100]	2	0	4	10		4			1	2	0		20.5134588632126	15.5573596437692	26.2912410293881	12.1251719393968	Negative	Negative	Negative	Negative
C360	HCW	63	(59,100]	2	3	4	10		4			1	2	0		18.7017681177649	101.230469730674	72.9402250761109	19.2853431034022	Negative	Negative	Negative	Negative
C377	HCW	73	(59,100]	1	0	2	9		4			1	3	0		20.3834180882302	16.2937930166881	18.6200384040206	11.2966306826172	Negative	Negative	Negative	Negative
C373	HCW	25	(17,29]	2	6	2	9		4			1	3	0		40.4129894857034	37.5670445099107	25.3256365197044	21.1776395294289	Negative	Negative	Negative	Negative
C374	HCW	40	(39,49]	2	6	2	1		4			1	1	0		23.0324563778371	19.5873844630715	20.9220594132308	11.9270837468427	Negative	Negative	Negative	Negative
C376	HCW	41	(39,49]	1	0	2	11		4			1	2	0		19.8738955281978	14.1930799073191	22.8304440171986	10.7674657996387	Negative	Negative	Negative	Negative
C375	HCW	48	(39,49]	2	6	2	1		4			1	1	1	0	21.8430109842843	13.6292945688823	23.4430675307725	12.1024485727206	Negative	Negative	Negative	Negative
C378	HCW	37	(29,39]	2	6	2	1		4			1	1	0		19.2688130927029	92.0663063918795	21.9417870533509	13.924960798225	Negative	Negative	Negative	Negative
C395	HCW	34	(29,39]	2	6	2	1		4			1	1	0		21.7815790344601	23.1321185101421	16.7069380737452	12.5556471635877	Negative	Negative	Negative	Negative
C420	HCW	38	(29,39]	2	6	1	1		4			1	1	0		96.0364188263784	45.3267185221603	148.793407190142	80.6006300851378	Negative	Negative	Negative	Negative
C397	HCW	57	(49,59]	2	3	2	10		4			1	2	0		25.5801919136415	29.1096568958058	23.4431419047229	14.3465641890012	Negative	Negative	Negative	Negative
C418	HCW	44	(39,49]	1	0	2	16		4			1	3	0		19.1630787788682	16.2703755394301	36.4538040733308	24.5749310684629	Negative	Negative	Negative	Negative
C419	HCW	30	(29,39]	2	6	1	9		4			1	3	0		22.8707064951848	13.0498045988636	75.289172697308	15.7084246418395	Negative	Negative	Negative	Negative
C428	HCW	40	(39,49]	2	3	2	10		4			1	2	0		17.4379269146241	9.53268102039384	33.1228520212331	12.8305738588054	Negative	Negative	Negative	Negative
C398	HCW	38	(29,39]	2	6	1	1		4			1	1	0		17.5874948238514	14.5885052970158	15.6286290080531	9.26712022597906	Negative	Negative	Negative	Negative
C482	HCW	51	(49,59]	2	3	2	10		4			1	2	1	0	22.6864519990289	18.7425437609229	28.7323712728976	107.946124003155	Negative	Negative	Negative	Positive
C485	HCW	39	(29,39]	1	0	2	1		4			1	1	1	0	19.0008299258984	14.3131981183653	23.3144296007782	10.0415108380651	Negative	Negative	Negative	Negative
C480	HCW	35	(29,39]	1	0	2	9		4			1	3	0		16.0465306629708	7.3934084049707	8.99044625562367	7.27945652934104	Negative	Negative	Negative	Negative
C483	HCW	51	(49,59]	1	0	2	11		4	1		1	2	1	0	22.5074020191036	16.9983214726291	28.8126116519501	18.375409174356	Negative	Negative	Negative	Negative
C481	HCW	50	(49,59]	1	6	2	1		4			1	1	1	0	41.1299828625177	12.7607766309656	26.4695407573727	10.1183040868706	Negative	Negative	Negative	Negative
C484	HCW	35	(29,39]	1	3	2	11		4			1	2	0		17.0037529151479	14.4015009596315	25.182582536459	12.1839842877805	Negative	Negative	Negative	Negative
C503	HCW	58	(49,59]	1	3	2	16		4			1	3	0		22.5174234241336	24.830602850032	32.8411206848181	19.3820805712257	Negative	Negative	Negative	Negative
C499	HCW	37	(29,39]	1	6	2	8		4			1	2	0		40.7819004644006	46.1081301496566	66.1380911269057	35.0557849725526	Negative	Negative	Negative	Negative
C506	HCW	33	(29,39]	2	6	1	1		4			1	1	0		18.2418195904319	22.0181248524718	29.858709367931	10.755001183478	Negative	Negative	Negative	Negative
C502	HCW	45	(39,49]	2	6	2	1		4			1	1	0		16.6801071128384	13.5262270674627	23.5426646541128	12.4543926404729	Negative	Negative	Negative	Negative
C507	HCW	57	(49,59]	1	6	2	1		4			1	1	0		21.1908365280597	24.3159272241561	31.4298866848122	50.9276423874648	Negative	Negative	Negative	Negative
C508	HCW	60	(59,100]	2	3	2	10		4			1	2	0		25.4959084687325	30.5826998056333	40.8855371330013	39.8429436119835	Negative	Negative	Negative	Negative
C505	HCW	40	(39,49]	2	6	1	1		4			1	1	0		16.9233135799063	12.6949232225539	22.5125371274885	9.2750708607717	Negative	Negative	Negative	Negative
C509	HCW	57	(49,59]	1	6	2	1		4			1	1	0		16.8072472956489	12.2609036654302	22.7090709956906	9.17757278973014	Negative	Negative	Negative	Negative
C498	HCW	44	(39,49]	2	6	2	1		4			1	1	0		70.9429156324645	35.3230337345625	66.7937417353846	33.4618530568773	Negative	Negative	Negative	Negative
C504	HCW	49	(39,49]	2	6	4	1		4			1	1	0		15.9503441809709	12.6703463243126	24.0122702798406	8.92221355026807	Negative	Negative	Negative	Negative
C501	HCW	32	(29,39]	2	6	2	1		4			1	1	0		22.17400263233	43.6938662991748	26.1611399529203	9.79992675097319	Negative	Negative	Negative	Negative
C512	HCW	55	(49,59]	2	6	2	1		4			1	1	0		19.951763635746	16.6691653419689	41.2443317046663	11.4915093880048	Negative	Negative	Negative	Negative
C511	HCW	31	(29,39]	2	0	2	19	Pharmacienne	4			1	3	0		20.241463198701	61.0701377637944	62.8939458727181	15.006315200301	Negative	Negative	Negative	Negative
C514	HCW	62	(59,100]	2	0	2	15		4			1	1	0		17.0784008692194	12.5552175300887	30.1435065261295	10.0212627617938	Negative	Negative	Negative	Negative
C513	HCW	40	(39,49]	1	6	2	1		4			1	1	0		43.1108824077467	108.480630356865	156.848562585598	65.3270317159981	Negative	Negative	Negative	Negative
C515	HCW	40	(39,49]	2	3	2	11		4			1	2	0		19.714483422433	16.0120580440679	23.6771672194035	14.5338096486943	Negative	Negative	Negative	Negative
C516	HCW	53	(49,59]	2	3	2	11		4			1	2	0		17.963088740302	11.5710392810388	25.3616929754748	10.7613969537866	Negative	Negative	Negative	Negative
C519	HCW	25	(17,29]	2	0	2	9		4			1	3	0		16.8598203705168	11.9073051493125	20.1879671555485	8.80511034564391	Negative	Negative	Negative	Negative
C522	HCW	56	(49,59]	1	3	2	16		4			1	3	0		347.345774906077	27.7141903711195	26.8841359401937	92.0792391751717	Positive	Negative	Negative	Negative
C493	HCW	42	(39,49]	2	6	2	1		4			1	1	0		17.14195409477	12.3581152309035	21.1486332589444	9.84754271729771	Negative	Negative	Negative	Negative
C491	HCW	38	(29,39]	1	6	2	1		4			1	1	0		17.3517824790195	16.9883285325467	23.6816310637735	10.7018543536626	Negative	Negative	Negative	Negative
C488	HCW	54	(49,59]	2	3	2	10		4			1	2	0		15.7650949284806	11.8446671250588	27.7821963378789	10.5233941315205	Negative	Negative	Negative	Negative
C494	HCW	24	(17,29]	2	6	2	1		4			1	1	0		15.3992252240077	155.3210194726	50.6242853006266	8.54477191060019	Negative	Negative	Negative	Negative
C489	HCW	66	(59,100]	2	3	4	10		4			1	2	0		17.5269590406899	12.3077653164601	21.5247380775698	9.20392994692937	Negative	Negative	Negative	Negative
C492	HCW	37	(29,39]	2	6	2	1		4			1	1	0		16.6459345814008	13.1287914492686	21.234753495022	9.61090933530203	Negative	Negative	Negative	Negative
C490	HCW	32	(29,39]	2	0	2	9		13	1	Administratif	0	3	0		18.1135237655931	13.1535985990452	20.5592466392811	10.0920080273056	Negative	Negative	Negative	Negative
C540	HCW	32	(29,39]	2	6	2	11		4			1	2	0		17.488098294366	5.95442108791024	5.91086924912563	35.8049022185499	Negative	Negative	Negative	Negative
C534	HCW	41	(39,49]	1	6	2	1		4			1	1	0		25.3046245482491	7.78196815160819	7.71004439673258	21.0470146398462	Negative	Negative	Negative	Negative
C536	HCW	48	(39,49]	1	6	2	1		4			1	1	0		21.5094955732624	7.47547615672914	7.40954053471603	25.9507087686276	Negative	Negative	Negative	Negative
C563	HCW	61	(59,100]	1	6	2	1		4			1	1	1	0	24.6404156910718	16.4666869144491	24.7716188100392	12.3298176130444	Negative	Negative	Negative	Negative
C559	HCW	55	(49,59]	1	0	2	1		4			1	1	1	0	17.4818947114788	6.51280495923923	6.46674867244105	11.1290277172215	Negative	Negative	Negative	Negative
C557	HCW	68	(59,100]	2	0	4	10		4			1	2	1	0	17.0604354573594	7.50363437514519	7.45802498808909	10.6695360517344	Negative	Negative	Negative	Negative
C556	HCW	62	(59,100]	2	3	4	10		4			1	2	0		20.5296351812087	6.2508481003267	6.19798832750795	10.5607824531954	Negative	Negative	Negative	Negative
C558	HCW	65	(59,100]	2	3	4	10		4			1	2	0		22.3299435559442	6.38835438598713	6.33871294867726	11.2093978443348	Negative	Negative	Negative	Negative
C553	HCW	33	(29,39]	2	6	1	1		4			1	1	0		18.9662395644492	10.6502452783937	10.0758516228565	11.1149642400006	Negative	Negative	Negative	Negative
C554	HCW	46	(39,49]	1	6	2	1		4			1	1	0		15.6734917404142	79.8457687260662	79.9796753141807	11.2059597484141	Negative	Negative	Negative	Negative
C555	HCW	68	(59,100]	1	3	2	11		4			1	2	0		72.0994521109066	8.71433809428977	8.66138357366652	38.9847427550214	Negative	Negative	Negative	Negative
C479	HCW	31	(29,39]	1	6	2	1		4			1	1	0		19.8322502447523	7.49646004325511	12.1141634568664	10.184150810012	Negative	Negative	Negative	Negative
C562	HCW	59	(49,59]	1	3	2	1		4			1	1	0		43.8738522177651	136.198739951523	109.60002766597	36.2722069240769	Negative	Negative	Negative	Negative
C500	HCW	39	(29,39]	1	6	2	1		4			1	1	0		25.5086323059661	19.3945276345435	31.5200906024453	18.1212522484982	Negative	Negative	Negative	Negative
C496	HCW	25	(17,29]	2	6	2	1		4			1	1	0		16.7024940778068	12.3618997186282	23.7632579225408	9.5000933634073	Negative	Negative	Negative	Negative
C497	HCW	55	(49,59]	1	6	2	1		4			1	1	0		19.0259358858434	19.1700207861582	24.5630703178401	12.2420044071511	Negative	Negative	Negative	Negative
C478	HCW	31	(29,39]	2	6	1	1		4			1	1	0		17.6706437427361	8.90367285454017	9.99665309523583	8.92841144701326	Negative	Negative	Negative	Negative
C475	HCW	30	(29,39]	1	6	2	1		4			1	1	0		15.9403264268042	7.73074748476296	9.30482133575006	7.84506557844362	Negative	Negative	Negative	Negative
C474	HCW	27	(17,29]	2	6	1	1		4			1	1	0		25.7129775815164	11.0453687744246	10.5990737721197	33.0070777407622	Negative	Negative	Negative	Negative
C477	HCW	24	(17,29]	1	6	1	8		4			1	2	0		20.1567772075776	8.2139715227265	13.8645234205593	12.2072569970939	Negative	Negative	Negative	Negative
C476	HCW	49	(39,49]	1	0	2	1		4			1	1	0		14.8878637331558	7.50474313806347	8.45893220889331	7.31600396160145	Negative	Negative	Negative	Negative
